# Supplementary material for: Genetic and Transgenic Reagents for Drosophila simulans, D. mauritiana, D. yakuba, D. santomea, and D. virilis
Source: G3 (Bethesda). 2017 Mar 7;7(4):1339–47. doi: 10.1534/g3.116.038885 (PMC5386881; doi:10.1534/g3.116.038885)
Supplement: Supplementary file 1 [file 1339FileS1.zip]

Archive with 7 entries (6 files):
- D.simulans&mauritiana_insertions.geneious
- __MACOSX/
- __MACOSX/._D.simulans&mauritiana_insertions.geneious
- D.virilis_insertions.geneious
- __MACOSX/._D.virilis_insertions.geneious
- D.yakuba&santomea_insertions.geneious
- __MACOSX/._D.yakuba&santomea_insertions.geneious
