# Supplementary material for: Genetic and Transgenic Reagents for Drosophila simulans, D. mauritiana, D. yakuba, D. santomea, and D. virilis
Source: G3 (Bethesda). 2017 Mar 7;7(4):1339–47. doi: 10.1534/g3.116.038885 (PMC5386881; doi:10.1534/g3.116.038885)
Supplement: Supplementary file 2 [file 1339FileS2.zip]

Archive with 29 entries (28 files):
- pBac{3XP3-DsRedaf}.gb
- __MACOSX/
- __MACOSX/._pBac{3XP3-DsRedaf}.gb
- pBac{3XP3-DsRedaf}.geneious
- __MACOSX/._pBac{3XP3-DsRedaf}.geneious
- pBac{3XP3_EYFP,attP}.gb
- __MACOSX/._pBac{3XP3_EYFP,attP}.gb
- pBac{3XP3_EYFP,attP}.geneious
- __MACOSX/._pBac{3XP3_EYFP,attP}.geneious
- pBS130.gb
- __MACOSX/._pBS130.gb
- pBS130.geneious
- __MACOSX/._pBS130.geneious
- pHSPpBac.gb
- __MACOSX/._pHSPpBac.gb
- pHSPpBac.geneious
- __MACOSX/._pHSPpBac.geneious
- p{CFD4-3xP3__dsRed}.gb
- __MACOSX/._p{CFD4-3xP3__dsRed}.gb
- p{CFD4-3xP3__dsRed}.geneious
- __MACOSX/._p{CFD4-3xP3__dsRed}.geneious
- p{CFD4-EYFP1,3XP3-DsRed}.gb
- __MACOSX/._p{CFD4-EYFP1,3XP3-DsRed}.gb
- p{CFD4-EYFP1,3XP3-DsRed}.geneious
- __MACOSX/._p{CFD4-EYFP1,3XP3-DsRed}.geneious
- T7-Cas9.gb
- __MACOSX/._T7-Cas9.gb
- T7-Cas9.geneious
- __MACOSX/._T7-Cas9.geneious
