# Supplementary material for: Genetic and Transgenic Reagents for Drosophila simulans, D. mauritiana, D. yakuba, D. santomea, and D. virilis
Source: G3 (Bethesda). 2017 Mar 7;7(4):1339–47. doi: 10.1534/g3.116.038885 (PMC5386881; doi:10.1534/g3.116.038885)
Supplement: Supplementary file 2 [file 1339FileS2.zip › pBac{3XP3-DsRedaf}.gb]

LOCUS       pBac{3XP3-DsReda        6471 bp    DNA     circular UNA 15-JUL-2013
DEFINITION  .
ACCESSION   urn.local.lemirea.1374100823443.2368
VERSION     urn.local.lemirea.1374100823443.2368
KEYWORDS    .
SOURCE      
  ORGANISM  
            .
FEATURES             Location/Qualifiers
     misc_feature    complement(155..1015)
                     /note="Geneious type: Marker"
     misc_feature    962
                     /note="Geneious type: Editing History Replacement"
     promoter        complement(1057..1085)
                     /note="Geneious type: Promoter"
     misc_feature    complement(1453..1613)
                     /note="Geneious type: Reporter"
     misc_feature    1520
                     /note="Geneious type: Editing History Replacement"
     misc_feature    2314..3082
                     /note="piggyBac right arm"
     misc_feature    3639..4319
                     /note="Geneious type: Reporter"
     terminator      4333..4577
                     /note="Geneious type: Terminator"
     misc_feature    4606..5284
                     /note="piggyBac left arm"
     promoter        complement(5514..5543)
                     /note="Geneious type: Promoter"
     misc_feature    5834^5835
                     /note="Geneious type: Editing History Deletion"
     misc_feature    complement(5852..6471)
                     /note="Geneious type: Origin of Replication"
ORIGIN      
        1 tttctacggg gtctgacgct cagtggaacg aaaactcacg ttaagggatt ttggtcatga
       61 gattatcaaa aaggatcttc acctagatcc ttttaaatta aaaatgaagt tttaaatcaa
      121 tctaaagtat atatgagtaa acttggtctg acagttacca atgcttaatc agtgaggcac
      181 ctatctcagc gatctgtcta tttcgttcat ccatagttgc ctgactcccc gtcgtgtaga
      241 taactacgat acgggagggc ttaccatctg gccccagtgc tgcaatgata ccgcgagacc
      301 cacgctcacc ggctccagat ttatcagcaa taaaccagcc agccggaagg gccgagcgca
      361 gaagtggtcc tgcaacttta tccgcctcca tccagtctat taattgttgc cgggaagcta
      421 gagtaagtag ttcgccagtt aatagtttgc gcaacgttgt tgccattgct acaggcatcg
      481 tggtgtcacg ctcgtcgttt ggtatggctt cattcagctc cggttcccaa cgatcaaggc
      541 gagttacatg atcccccatg ttgtgcaaaa aagcggttag ctccttcggt cctccgatcg
      601 ttgtcagaag taagttggcc gcagtgttat cactcatggt tatggcagca ctgcataatt
      661 ctcttactgt catgccatcc gtaagatgct tttctgtgac tggtgagtac tcaaccaagt
      721 cattctgaga atagtgtatg cggcgaccga gttgctcttg cccggcgtca atacgggata
      781 ataccgcgcc acatagcaga actttaaaag tgctcatcat tggaaaacgt tcttcggggc
      841 gaaaactctc aaggatctta ccgctgttga gatccagttc gatgtaaccc actcgtgcac
      901 ccaactgatc ttcagcatct tttactttca ccagcgtttc tgggtgagca aaaacaggaa
      961 ggcaaaatgc cgcaaaaaag ggaataaggg cgacacggaa atgttgaata ctcatactct
     1021 tcctttttca atattattga agcatttatc agggttattg tctcatgagc ggatacatat
     1081 ttgaatgtat ttagaaaaat aaacaaatag gggttccgcg cacatttccc cgaaaagtgc
     1141 cacctgacgt ctaagaaacc attattatca tgacattaac ctataaaaat aggcgtatca
     1201 cgaggccctt tcgtctcgcg cgtttcggtg atgacggtga aaacctctga cacatgcagc
     1261 tcccggagac ggtcacagct tgtctgtaag cggatgccgg gagcagacaa gcccgtcagg
     1321 gcgcgtcagc gggtgttggc gggtgtcggg gctggcttaa ctatgcggca tcagagcaga
     1381 ttgtactgag agtgcaccat atgcggtgtg aaataccgca cagatgcgta aggagaaaat
     1441 accgcatcag gcgccattcg ccattcaggc tgcgcaactg ttgggaaggg cgatcggtgc
     1501 gggcctcttc gctattacgc cagctggcga aagggggatg tgctgcaagg cgattaagtt
     1561 gggtaacgcc agggttttcc cagtcacgac gttgtaaaac gacggccagt gccaagcttt
     1621 gtttaaaaat ataacaaaat tgtgatccca caaaatgaag tggggcaaaa tcaaataatt
     1681 aatagtgtcc gtaaacttgt tggtcttcaa ctttttgagg aacacgttgg acggcaaatc
     1741 cgtgactata acacaagttg atttaataat tttagccaac acgtcgggct gcgtgttttt
     1801 tgccgacgcg tctgtgtaca cgttgattaa ctggtcgatt aaactgttga aataatttaa
     1861 tttttggttc ttctttaaat ctgtgatgaa attttttaaa ataactttaa attcttcatt
     1921 ggtaaaaaat gccacgtttt gcaacttgtg agggtctaat atgaggtcaa actcagtagg
     1981 agttttatcc aaaaaagaaa acatgattac gtctgtacac gaacgcgtat taacgcagag
     2041 tgcaaagtat aagagggtta aaaaatatat tttacgcacc atatacgcat cgggttgata
     2101 tcgttaatat ggatcaattt gaacagttga ttaacgtgtc tctgctcaag tctttgatca
     2161 aaacgcaaat cgacgaaaat gtgtcggaca atatcaagtc gatgagcgaa aaactaaaaa
     2221 ggctagaata cgacaatctc acagacagcg ttgagatata cggtattcac gacagcaggc
     2281 tgaataataa aaaaattaga aactattatt taaccctaga aagataatca tattgtgacg
     2341 tacgttaaag ataatcatgc gtaaaattga cgcatgtgtt ttatcggtct gtatatcgag
     2401 gtttatttat taatttgaat agatattaag ttttattata tttacactta catactaata
     2461 ataaattcaa caaacaattt atttatgttt atttatttat taaaaaaaaa caaaaactca
     2521 aaatttcttc tataaagtaa caaaactttt aaacattctc tcttttacaa aaataaactt
     2581 attttgtact ttaaaaacag tcatgttgta ttataaaata agtaattagc ttaacttata
     2641 cataatagaa acaaattata cttattagtc agtcagaaac aactttggca catatcaata
     2701 ttatgctctc gacaaataac ttttttgcat tttttgcacg atgcatttgc ctttcgcctt
     2761 attttagagg ggcagtaagt acagtaagta cgttttttca ttactggctc ttcagtactg
     2821 tcatctgatg taccaggcac ttcatttggc aaaatattag agatattatc gcgcaaatat
     2881 ctcttcaaag taggagcttc taaacgctta cgcataaacg atgacgtcag gctcatgtaa
     2941 aggtttctca taaatttttt gcgactttga accttttctc ccttgctact gacattatgg
     3001 ctgtatataa taaaagaatt tatgcaggca atgtttatca ttccgtacaa taatgccata
     3061 ggccacctat tcgtcttcct actgcaggtc atcacagaac acatttggtc tagcgtgtcc
     3121 actccgcctt tagtttgatt ataatacata accatttgcg gtttaccggt actttcgttg
     3181 atagaagcat cctcatcaca agatgataat aagtatacca tcttagctgg cttcggttta
     3241 tatgagacga gagtaagggg tccgtcaaaa caaaacatcg atgttcccac tggcctggag
     3301 cgactgtttt tcagtacttc cggtatctcg cgtttgtttg atcgcacggt tcccacaatg
     3361 gttaattcga gctcgcccgg ggatctaatt caattagaga ctaattcaat tagagctaat
     3421 tcaattagga tccaagctta tcgatttcga accctcgacc gccggagtat aaatagaggc
     3481 gcttcgtcta cggagcgaca attcaattca aacaagcaaa gtgaacacgt cgctaagcga
     3541 aagctaagca aataaacaag cgcagctgaa caagctaaac aatcggggta ccgctagagt
     3601 cgacggtacc gcgggcccgg gatccaccgg tcgccaccat ggtgcgctcc tccaagaacg
     3661 tcatcaagga gttcatgcgc ttcaaggtgc gcatggaggg caccgtgaac ggccacgagt
     3721 tcgagatcga gggcgagggc gagggccgcc cctacgaggg ccacaacacc gtgaagctga
     3781 aggtgaccaa gggcggcccc ctgcccttcg cctgggacat cctgtccccc cagttccagt
     3841 acggctccaa ggtgtacgtg aagcaccccg ccgacatccc cgactacaag aagctgtcct
     3901 tccccgaggg cttcaagtgg gagcgcgtga tgaacttcga ggacggcggc gtggtgaccg
     3961 tgacccagga ctcctccctg caggacggct gcttcatcta caaggtgaag ttcatcggcg
     4021 tgaacttccc ctccgacggc cccgtaatgc agaagaagac catgggctgg gaggcctcca
     4081 ccgagcgcct gtacccccgc gacggcgtgc tgaagggcga gatccacaag gccctgaagc
     4141 tgaaggacgg cggccactac ctggtggagt tcaagtccat ctacatggcc aagaagcccg
     4201 tgcagctgcc cggctactac tacgtggact ccaagctgga catcacctcc cacaacgagg
     4261 actacaccat cgtggagcag tacgagcgca ccgagggccg ccaccacctg ttcctgtagc
     4321 ggccgcgact ctagatcata atcagccata ccacatttgt agaggtttta cttgctttaa
     4381 aaaacctccc acacctcccc ctgaacctga aacataaaat gaatgcaatt gttgttgtta
     4441 acttgtttat tgcagcttat aatggttaca aataaagcaa tagcatcaca aatttcacaa
     4501 ataaagcatt tttttcactg cattctagtt gtggtttgtc caaactcatc aatgtatctt
     4561 aaagcttatc gatacgcgta cggcgcgcct aggccggccg atctcggatc tgacaatgtt
     4621 cagtgcagag actcggctac gcctcgtgga ctttgaagtt gaccaacaat gtttattctt
     4681 acctctaata gtcctctgtg gcaaggtcaa gattctgtta gaagccaatg aagaacctgg
     4741 ttgttcaata acattttgtt cgtctaatat ttcactaccg cttgacgttg gctgcacttc
     4801 atgtacctca tctataaacg cttcttctgt atcgctctgg acgtcatctt cacttacgtg
     4861 atctgatatt tcactgtcag aatcctcacc aacaagctcg tcatcgcttt gcagaagagc
     4921 agagaggata tgctcatcgt ctaaagaact acccatttta ttatatatta gtcacgatat
     4981 ctataacaag aaaatatata tataataagt tatcacgtaa gtagaacatg aaataacaat
     5041 ataattatcg tatgagttaa atcttaaaag tcacgtaaaa gataatcatg cgtcattttg
     5101 actcacgcgg tcgttatagt tcaaaatcag tgacacttac cgcattgaca agcacgcctc
     5161 acgggagctc caagcggcga ctgagatgtc ctaaatgcac agcgacggat tcgcgctatt
     5221 tagaaagaga gagcaatatt tcaagaatgc atgcgtcaat tttacgcaga ctatctttct
     5281 agggttaaaa aagatttgcg ctttactcga cctaaacttt aaacacgtca tagaatcttc
     5341 gtttgacaaa aaccacattg tggccaagct gtgtgacgcg acgcgcgcta aagaatggca
     5401 aaccaagtcg cgcgagcgtc gactctagag gatccccggg taccgagctc gaattcgtaa
     5461 tcatgtcata gctgtttcct gtgtgaaatt gttatccgct cacaattcca cacaacatac
     5521 gagccggaag cataaagtgt aaagcctggg gtgcctaatg agtgagctaa ctcacattaa
     5581 ttgcgttgcg ctcactgccc gctttccagt cgggaaacct gtcgtgccag ctgcattaat
     5641 gaatcggcca acgcgcgggg agaggcggtt tgcgtattgg gcgctcttcc gcttcctcgc
     5701 tcactgactc gctgcgctcg gtcgttcggc tgcggcgagc ggtatcagct cactcaaagg
     5761 cggtaatacg gttatccaca gaatcagggg ataacgcagg aaagaacatg tgagcaaaag
     5821 gccagcaaaa ggccaggaac cgtaaaaagg ccgcgttgct ggcgtttttc cataggctcc
     5881 gcccccctga cgagcatcac aaaaatcgac gctcaagtca gaggtggcga aacccgacag
     5941 gactataaag ataccaggcg tttccccctg gaagctccct cgtgcgctct cctgttccga
     6001 ccctgccgct taccggatac ctgtccgcct ttctcccttc gggaagcgtg gcgctttctc
     6061 atagctcacg ctgtaggtat ctcagttcgg tgtaggtcgt tcgctccaag ctgggctgtg
     6121 tgcacgaacc ccccgttcag cccgaccgct gcgccttatc cggtaactat cgtcttgagt
     6181 ccaacccggt aagacacgac ttatcgccac tggcagcagc cactggtaac aggattagca
     6241 gagcgaggta tgtaggcggt gctacagagt tcttgaagtg gtggcctaac tacggctaca
     6301 ctagaagaac agtatttggt atctgcgctc tgctgaagcc agttaccttc ggaaaaagag
     6361 ttggtagctc ttgatccggc aaacaaacca ccgctggtag cggtggtttt tttgtttgca
     6421 agcagcagat tacgcgcaga aaaaaaggat ctcaagaaga tcctttgatc t
//
