# Supplementary material for: Genetic and Transgenic Reagents for Drosophila simulans, D. mauritiana, D. yakuba, D. santomea, and D. virilis
Source: G3 (Bethesda). 2017 Mar 7;7(4):1339–47. doi: 10.1534/g3.116.038885 (PMC5386881; doi:10.1534/g3.116.038885)
Supplement: Supplementary file 2 [file 1339FileS2.zip › pBac{3XP3_EYFP,attP}.gb]

LOCUS       Consensus               6846 bp    DNA     circular UNA 07-MAR-2014
DEFINITION  122,113 reads assembled to pBacEYFP-attP.
ACCESSION   urn.local.lemirea.6a-37rog55
VERSION     urn.local.lemirea.6a-37rog55
KEYWORDS    .
SOURCE      
  ORGANISM  
            .
FEATURES             Location/Qualifiers
     misc_feature    98..132
                     /note="5'PBacTerminalRepeat"
                     /note="Geneious type: repeat_unit"
     promoter        complement(361..390)
     misc_feature    complement(699..1314)
                     /note="Geneious type: origin of replication"
     misc_feature    complement(1468..2326)
                     /note="Geneious type: marker"
     promoter        complement(2367..2395)
     misc_feature    complement(2763..2923)
                     /note="Geneious type: reporter"
     misc_feature    complement(3618..3680)
                     /note="3'PBacTerminalRepeat (1 base different)"
                     /note="Geneious type: repeat_unit"
     repeat_region   complement(3618..3854)
     misc_feature    complement(3618..4383)
                     /note="piggyBac right arm"
     source          <3618..>4383
                     /organism="Accepter vector pBac3xP3DsRed2attP"
                     /mol_type="other DNA"
                     /db_xref="taxon:1177634"
                     /lab_host="Escherichia coli"
                     /note="synonym: Accepter plasmid pBac3xP3DsRed2attP"
     misc_feature    complement(3681..3854)
     misc_feature    4685..4697
                     /note="Geneious type: dna binding region"
     misc_feature    4701..4713
                     /note="Geneious type: dna binding region"
     misc_feature    4716..4728
                     /note="Geneious type: dna binding region"
     misc_feature    4928..5644
                     /note="Geneious type: reporter"
     misc_feature    4928..5649
                     /note="Geneious type: reporter"
     misc_feature    4931..5665
                     /note="Geneious type: reporter"
     misc_feature    6021..6241
     misc_feature    6094..6177
     misc_feature    6117..6132
     misc_feature    complement(6139..6154)
     source          <6300..>132
                     /organism="Accepter vector pBac3xP3DsRed2attP"
                     /mol_type="other DNA"
                     /db_xref="taxon:1177634"
                     /lab_host="Escherichia coli"
                     /note="synonym: Accepter plasmid pBac3xP3DsRed2attP"
     misc_feature    6300..132
                     /note="piggyBac left arm"
     misc_feature    6670..97
     repeat_region   6670..132
ORIGIN      
        1 cacgcctcac gggagctcca agcggcgact gagatgtcct aaatgcacag cgacggattc
       61 gcgctattta gaaagagaga gcaatatttc aagaatgcat gcgtcaattt tacgcagact
      121 atctttctag ggttaaaaag atttgcgctt tactcgacct aaactttaaa cacgtcatag
      181 aatcttcgtt tgacaaaanc cacattgtgg ccaagctgtg tgacgcgacg cgcgctaaag
      241 aatggcaaac caagtcgcgc gagcgtcgac tctagaggat ccccgggtac cgagctcgaa
      301 ttcgtaatca tgtcatagct gtttcctgtg tgaaattgtt atccgctcac aattccacac
      361 aacatacgag ccggaagcat aaagtgtaaa gcctggggtg cctaatgagt gagctaactc
      421 acattaattg cgttgcgctc actgcccgct ttccagtcgg gaaacctgtc gtgccagctg
      481 cattaatgaa tcggccaacg cgcggggaga ggcggtttgc gtattgggcg ctcttccgct
      541 tcctcgctca ctgactcgct gcgctcggtc gttcggctgc ggcgagcggt atcagctcac
      601 tcaaaggcgg taatacggtt atccacagaa tcaggggata acgcaggaaa gaacatgtga
      661 gcaaaaggcc agcaaaaggc caggaaccgt aaaaaggccg cgttgctggc gttttccata
      721 ggctccgccc ccctgacgag catcacaaaa tcgacgctca agtcagaggt ggcgaaaccc
      781 gacaggacta taaagatacc aggcgtttcc ccctggaagc tccctcgtgc gctctcctgt
      841 tccgaccctg ccgcttaccg gatacctgtc cgcctttctc ccttcgggaa gcgtggcgct
      901 ttctcatagc tcacgctgta ggtatctcag ttcggtgtag gtcgttcgct ccaagctggg
      961 ctgtgtgcac gaaccccccg ttcagcccga ccgctgcgcc ttatccggta actatcgtct
     1021 tgagtccaac ccggtaagac acgacttatc gccactggca gcagccactg gtaacaggat
     1081 tagcagagcg aggtatgtag gcggtgctac agagttcttg aagtggtggc ctaactacgg
     1141 ctacactaga agaacagtat ttggtatctg cgctctgctg aagccagtta ccttcggaaa
     1201 agagttggta gctcttgatc cggcaaacaa accaccgctg gtagcggtgg ttttttgttt
     1261 gcaagcagca gattacgcgc agaaaaaaag gatctcaaga agatcctttg atctttncta
     1321 cggggtctga cgctcagtgg aacgaaaact cacgttaagg gattttggtc atgagattat
     1381 caaaaaggat cttcacctag atccttttaa attaaaatga agttttaaat caatctaaag
     1441 tatatatgag taaacttggt ctgacagtta ccaatgctta atcagtgagg cacctatctc
     1501 agcgatctgt ctatttcgtt catccatagt tgcctgactc cccgtcgtgt agataactac
     1561 gatacgggag ggcttaccat ctggccccag tgctgcaatg ataccgcgag acccacgctc
     1621 accggctcca gatttatcag caataaacca gccagccgga agggccgagc gcagaagtgg
     1681 tcctgcaact ttatccgcct ccatccagtc tattaattgt tgccgggaag ctagagtaag
     1741 tagttcgcca gttaatagtt tgcgcaacgt tgttgccatt gctacaggca tcgtggtgtc
     1801 acgctcgtcg tttggtatgg cttcattcag ctccggttcc caacgatcaa ggcgagttac
     1861 atgatccccc atgttgtgca aaaagcggtt agctccttcg gtcctccgat cgttgtcaga
     1921 agtaagttgg ccgcagtgtt atcactcatg gttatggcag cactgcataa ttctcttact
     1981 gtcatgccat ccgtaagatg cttttctgtg actggtgagt actcaaccaa gtcattctga
     2041 gaatagtgta tgcggcgacc gagttgctct tgcccggcgt caatacggga taataccgcg
     2101 ccacatagca gaactttaaa agtgctcatc attggaaaac gttcttcggg gcgaaaactc
     2161 tcaaggatct taccgctgtt gagatccagt tcgatgtaac ccactcgtgc acccaactga
     2221 tcttcagcat cttttacttt caccagcgtt tctgggtgag caaaancagg aaggcaaaat
     2281 gccgcaaaaa gggaataagg gcgacacgga aatgttgaat actcatactc ttccttttca
     2341 atattattga agcatttatc agggttattg tctcatgagc ggatacatat ttgaatgtat
     2401 ttagaaaaat aaacaaatag gggttccgcg cacatttccc cgaaaagtgc cacctgacgt
     2461 ctaagaaacc attattatca tgacattaac ctataaaaat aggcgtatca cgaggccctt
     2521 tcgtctcgcg cgtttcggtg atgacggtga aaacctctga cacatgcagc tcccggagac
     2581 ggtcacagct tgtctgtaag cggatgccgg gagcagacaa gcccgtcagg gcgcgtcagc
     2641 gggtgttggc gggtgtcggg gctggcttaa ctatgcggca tcagagcaga ttgtactgag
     2701 agtgcaccat atgcggtgtg aaataccgca cagatgcgta aggagaaaat accgcatcag
     2761 gcgccattcg ccattcaggc tgcgcaactg ttgggaaggg cgatcggtgc gggcctcttc
     2821 gctattacgc cagctggcga aagggggatg tgctgcaagg cgattaagtt gggtaacgcc
     2881 agggttttcc cagtcacgac gttgtaaaac gacggccagt gccaagcttt gtttaaaaat
     2941 ataacaaaat tgtgatccca caaaatgaag tggggcaaaa tcaaataatt aatagtgtcc
     3001 gtaaacttgt tggtcttcaa ctttttgagg aacacgttgg acggcaaatc cgtgactata
     3061 acacaagttg atttaataat tttagccaac acgtcgggct gcgtgttttt gccgacgcgt
     3121 ctgtgtacac gttgattaac tggtcgatta aactgttgaa ataatttaat ttttggttct
     3181 tctttaaatc tgtgatgaaa ttttttaaaa taactttaaa ttcttcattg gtaaaaaatg
     3241 ccacgtttgc aacttgtgag ggtctaatat gaggtcaaac tcagtaggag ttttatccaa
     3301 aaaagaaaac atgattacgt ctgtacacga acgcgtatta acgcagagtg caaagtataa
     3361 gagggttaaa aatatatttt acgcaccata tacgcatcgg gttgatatcg ttaatatgga
     3421 tcaatttgaa cagttgatta acgtgtctct gctcaagtct ttgatcaaaa cgcaaatcga
     3481 cgaaaatgtg tcggacaata tcaagtcgat gagcgaaaac taaaaggcta gaatacgaca
     3541 atctcacaga cagcgttgag atatacggta ttcacgacag caggctgaat aataaaaaat
     3601 tagaaactat tatttaaccc tagaaagata atcatattgt gacgtacgtt aaagataatc
     3661 atgcgtaaaa ttgacgcatg tgttttatcg gtctgtatat cgaggtttat ttattaattt
     3721 gaatagatat taagttttat tatatttaca cttacatact aataataaat tcaacaaaca
     3781 atttatttat gtttatttat ttattaaaaa aaaacaaaac tcaaaatttc ttctataaag
     3841 taacaaaact tttaaacatt ctctctttta caaaaataaa cttattttgt actttaaaaa
     3901 cagtcatgtt gtattataaa ataagtaatt agcttaactt atacataata gaaacaaatt
     3961 atacttatta gtcagtcaga aacaactttg gcacatatca atattatgct ctcgacaaat
     4021 aactttttgc atttttgcac gatgcatttg cctttcgcct tattttagag gggcagtaag
     4081 tacagtaagt acgttttttc attactggct cttcagtact gtcatctgat gtaccaggca
     4141 cttcatttgg caaaatatta gagatattat cgcgcaaata tctcttcaaa gtaggagctt
     4201 ctaaacgctt acgcataaac gatgacgtca ggctcatgta aaggtttctc ataaattttt
     4261 tgcgactttg aaccttttct cccttgctac tgacattatg gctgtatata ataaaagaat
     4321 ttatgcaggc aatgtttatc attccgtaca ataatgccat aggccaccta ttcgtcttcc
     4381 tactgcaggt catcacagaa cacatttggt ctagcgtgtc cactccgcct ttagtttgat
     4441 tataatacat aaccatttgc ggtttaccgg tactttcgtt gatagaagca tcctcatcac
     4501 aagatgataa taagtatacc atcttagctg gcttcggttt atatgagacg agagtaaggg
     4561 gtccgtcaaa acaaaacatc gatgttccca ctggcctgga gcgactgttt tcagtacttc
     4621 cggtatctcg cgtttgtttg atcgcacggt tcccacaatg gttaattcga gctcgcccgg
     4681 ggatctaatt caattagaga ctaattcaat tagagctaat tcaattagga tccaagctta
     4741 tcgatttcga accctcgacc gccggagtat aaatagaggc gcttcgtcta cggagcgaca
     4801 attcaattca aacaagcaaa gtgaacacgt cgctaagcga aagctaagca aataaacaag
     4861 cgcagctgaa caagctaaac aatcggggta ccgctagagt cgacggtacg atccaccggt
     4921 cgccaccatg gtgagcaagg gcgaggagct gttcaccggg gtggtgccca tcctggtcga
     4981 gctggacggc gacgtaaacg gccacaagtt cagcgtgtcc ggcgagggcg agggcgatgc
     5041 cacctacggc aagctgaccc tgaagttcat ctgcaccacc ggcaagctgc ccgtgccctg
     5101 gcccaccctc gtgaccacct tcggctacgg cctgcagtgc ttcgcccgct accccgacca
     5161 catgaagcag cacgacttct tcaagtccgc catgcccgaa ggctacgtcc aggagcgcac
     5221 catcttcttc aaggacgacg gcaactacaa gacccgcgcc gaggtgaagt tcgagggcga
     5281 caccctggtg aaccgcatcg agctgaaggg catcgacttc aaggaggacg gcaacatcct
     5341 ggggcacaag ctggagtaca actacaacag ccacaacgtc tatatcatgg ccgacaagca
     5401 gaagaacggc atcaaggtga acttcaagat ccgccacaac atcgaggacg gcagcgtgca
     5461 gctcgccgac cactaccagc agaacacccc catcggcgac ggccccgtgc tgctgcccga
     5521 caaccactac ctgagctacc agtccgccct gagcaaagac cccaacgaga agcgcgatca
     5581 catggtcctg ctggagttcg tgaccgccgc cgggatcact ctcggcatgg acgagctgta
     5641 caagtaaagc ggccgcgact ctagatcata atcagccata ccacatttgt agaggtttta
     5701 cttgctttaa aaaacctccc acacctcccc ctgaacctga aacataaaat gaatgcaatt
     5761 gttgttgtta acttgtttat tgcagcttat aatggttaca aataaagcaa tagcatcaca
     5821 aatttcacaa ataaagcatt tttttcactg cattctagtt gtggtttgtc caaactcatc
     5881 aatgtatctt aaagcttatc gatacgcgta cggcgcgcct aggccggccg aattcgaatg
     5941 gccatgggac gtcgacctga ggtaattata acccgggccc tatatatgga tccaattgca
     6001 atgatcatca tgacagatct gtactgacgg acacaccgaa gccccggcgg caaccctcag
     6061 cggatgcccc ggggcttcac gttttcccag gtcagaagcg gttttcggga gtagtgcccc
     6121 aactggggta acctttgagt tctctcagtt gggggcgtag ggtcgccgac atgacacaag
     6181 gggttgtgac cggggtggac acgtacgcgg gtgcttacga ccgtcagtcg cgcgagcgcg
     6241 atctagagtc gtcgacgtca aaatcaccac ttttgaagcg ttgaaaccac cgttcacaca
     6301 gatctgacaa tgttcagtgc agagactcgg ctacgcctcg tggactttga agttgaccaa
     6361 caatgtttat tcttacctct aatagtcctc tgtggcaagg tcaagattct gttagaagcc
     6421 aatgaagaac ctggttgttc aataacattt tgttcgtcta atatttcact accgcttgac
     6481 gttggctgca cttcatgtac ctcatctata aacgcttctt ctgtatcgct ctggacgtca
     6541 tcttcactta cgtgatctga tatttcactg tcagaatcct caccaacaag ctcgtcatcg
     6601 ctttgcagaa gagcagagag gatatgctca tcgtctaaag aactacccat tttattatat
     6661 attagtcacg atatctataa caagaaaata tatatataat aagttatcac gtaagtagaa
     6721 catgaaataa caatataatt atcgtatgag ttaaatctta aaagtcacgt aaaagataat
     6781 catgcgtcat tttgactcac gcggtcgtta tagttcaaaa tcagtgacac ttaccgcatt
     6841 gacaag
//
