# Supplementary material for: Genetic and Transgenic Reagents for Drosophila simulans, D. mauritiana, D. yakuba, D. santomea, and D. virilis
Source: G3 (Bethesda). 2017 Mar 7;7(4):1339–47. doi: 10.1534/g3.116.038885 (PMC5386881; doi:10.1534/g3.116.038885)
Supplement: Supplementary file 2 [file 1339FileS2.zip › pBS130.gb]

LOCUS       pBS130_(sequence        8257 bp    DNA     circular UNA 13-JUL-2016
DEFINITION  .
ACCESSION   urn.local.lemirea.1374100804770.2088
VERSION     urn.local.lemirea.1374100804770.2088
KEYWORDS    .
SOURCE      
  ORGANISM  
            .
FEATURES             Location/Qualifiers
     promoter        complement(18..92)
     misc_feature    complement(32..59)
                     /note="Geneious type: regulatory sequence"
     promoter        complement(63..92)
                     /note="Geneious type: Promoter"
     misc_feature    complement(214..233)
                     /note="Geneious type: primer_bind_reverse"
     primer_bind     381..400
     misc_feature    complement(401..1020)
                     /note="Geneious type: Origin of Replication"
     primer_bind     complement(407..426)
     misc_feature    complement(615..632)
                     /note="Geneious type: primer_bind_reverse"
     misc_feature    complement(1175..2035)
                     /note="Geneious type: Marker"
     misc_feature    complement(1188..1211)
                     /note="Geneious type: primer_bind_reverse"
     primer_bind     1284..1303
     misc_feature    complement(1770..1789)
                     /note="Geneious type: primer_bind_reverse"
     primer_bind     1974..1995
     misc_feature    1982
                     /note="Geneious type: Editing History Replacement"
     promoter        complement(2077..2105)
                     /note="Geneious type: Promoter"
     primer_bind     complement(2153..2172)
     primer_bind     2207..2226
     primer_bind     2383..2402
     misc_feature    complement(2473..2633)
                     /note="Geneious type: Reporter"
     primer_bind     2613..2632
     misc_feature    3194..3215
     misc_feature    3274..3357
     misc_feature    3361..3382
     misc_feature    3388..3452
     misc_feature    3452^3453
                     /note="Geneious type: Editing History Deletion"
     misc_feature    3815..4034
                     /note="Geneious type: regulatory sequence"
     misc_feature    4006
                     /note="Geneious type: Editing History Replacement"
     CDS             4178..5994
                     /note="Geneious type: cds"
     misc_feature    5038
                     /note="Geneious type: Editing History Replacement"
     misc_feature    5579
                     /note="Geneious type: Editing History Replacement"
ORIGIN      
        1 aattcgtaat catgtcatag ctgtttcctg tgtgaaattg ttatccgctc acaattccac
       61 acaacatacg agccggaagc ataaagtgta aagcctgggg tgcctaatga gtgagctaac
      121 tcacattaat tgcgttgcgc tcactgcccg ctttccagtc gggaaacctg tcgtgccagc
      181 tgcattaatg aatcggccaa cgcgcgggga gaggcggttt gcgtattggg cgctcttccg
      241 cttcctcgct cactgactcg ctgcgctcgg tcgttcggct gcggcgagcg gtatcagctc
      301 actcaaaggc ggtaatacgg ttatccacag aatcagggga taacgcagga aagaacatgt
      361 gagcaaaagg ccagcaaaag gccaggaacc gtaaaaaggc cgcgttgctg gcgtttttcc
      421 ataggctccg cccccctgac gagcatcaca aaaatcgacg ctcaagtcag aggtggcgaa
      481 acccgacagg actataaaga taccaggcgt ttccccctgg aagctccctc gtgcgctctc
      541 ctgttccgac cctgccgctt accggatacc tgtccgcctt tctcccttcg ggaagcgtgg
      601 cgctttctca tagctcacgc tgtaggtatc tcagttcggt gtaggtcgtt cgctccaagc
      661 tgggctgtgt gcacgaaccc cccgttcagc ccgaccgctg cgccttatcc ggtaactatc
      721 gtcttgagtc caacccggta agacacgact tatcgccact ggcagcagcc actggtaaca
      781 ggattagcag agcgaggtat gtaggcggtg ctacagagtt cttgaagtgg tggcctaact
      841 acggctacac tagaagaaca gtatttggta tctgcgctct gctgaagcca gttaccttcg
      901 gaaaaagagt tggtagctct tgatccggca aacaaaccac cgctggtagc ggtggttttt
      961 ttgtttgcaa gcagcagatt acgcgcagaa aaaaaggatc tcaagaagat cctttgatct
     1021 tttctacggg gtctgacgct cagtggaacg aaaactcacg ttaagggatt ttggtcatga
     1081 gattatcaaa aaggatcttc acctagatcc ttttaaatta aaaatgaagt tttaaatcaa
     1141 tctaaagtat atatgagtaa acttggtctg acagttacca atgcttaatc agtgaggcac
     1201 ctatctcagc gatctgtcta tttcgttcat ccatagttgc ctgactcccc gtcgtgtaga
     1261 taactacgat acgggagggc ttaccatctg gccccagtgc tgcaatgata ccgcgagacc
     1321 cacgctcacc ggctccagat ttatcagcaa taaaccagcc agccggaagg gccgagcgca
     1381 gaagtggtcc tgcaacttta tccgcctcca tccagtctat taattgttgc cgggaagcta
     1441 gagtaagtag ttcgccagtt aatagtttgc gcaacgttgt tgccattgct acaggcatcg
     1501 tggtgtcacg ctcgtcgttt ggtatggctt cattcagctc cggttcccaa cgatcaaggc
     1561 gagttacatg atcccccatg ttgtgcaaaa aagcggttag ctccttcggt cctccgatcg
     1621 ttgtcagaag taagttggcc gcagtgttat cactcatggt tatggcagca ctgcataatt
     1681 ctcttactgt catgccatcc gtaagatgct tttctgtgac tggtgagtac tcaaccaagt
     1741 cattctgaga atagtgtatg cggcgaccga gttgctcttg cccggcgtca atacgggata
     1801 ataccgcgcc acatagcaga actttaaaag tgctcatcat tggaaaacgt tcttcggggc
     1861 gaaaactctc aaggatctta ccgctgttga gatccagttc gatgtaaccc actcgtgcac
     1921 ccaactgatc ttcagcatct tttactttca ccagcgtttc tgggtgagca aaaacaggaa
     1981 ggcaaaatgc cgcaaaaaag ggaataaggg cgacacggaa atgttgaata ctcatactct
     2041 tcctttttca atattattga agcatttatc agggttattg tctcatgagc ggatacatat
     2101 ttgaatgtat ttagaaaaat aaacaaatag gggttccgcg cacatttccc cgaaaagtgc
     2161 cacctgacgt ctaagaaacc attattatca tgacattaac ctataaaaat aggcgtatca
     2221 cgaggccctt tcgtctcgcg cgtttcggtg atgacggtga aaacctctga cacatgcagc
     2281 tcccggagac ggtcacagct tgtctgtaag cggatgccgg gagcagacaa gcccgtcagg
     2341 gcgcgtcagc gggtgttggc gggtgtcggg gctggcttaa ctatgcggca tcagagcaga
     2401 ttgtactgag agtgcaccat atgcggtgtg aaataccgca cagatgcgta aggagaaaat
     2461 accgcatcag gcgccattcg ccattcaggc tgcgcaactg ttgggaaggg cgatcggtgc
     2521 gggcctcttc gctattacgc cagctggcga aagggggatg tgctgcaagg cgattaagtt
     2581 gggtaacgcc agggttttcc cagtcacgac gttgtaaaac gacggccagt gccaagcttg
     2641 catgcctgca ggtcgactct agaggatccg tcgacgctct cccttatgcg actcctgcat
     2701 taggaagcag cccagtagta ggttgaggcc gttgagcacc gccgccgcaa ggaatggtgc
     2761 atgcaaggag atggcgccca acagtccccc ggccacgggg cctgccacca tacccacgcc
     2821 gaaacaagcg ctcatgagcc cgaagtggcg agcccgatct tccccatcgg tgatgtcggc
     2881 gatataggcg ccagcaaccg cacctgtggc gccggtgatg ccggccacga tgcgtccggc
     2941 gtagaggatc ttgaatatga cctacaaaaa cgtaaccatt ccataaaaac agtctccaac
     3001 tcgtagacaa agtcaatgag gaacatacta cgtactaaaa cttttaaaat tttaattaaa
     3061 taatttaaaa ttttaggatt aaacttcgat ttagtgtttt gtgtaaagag tttcttgaca
     3121 gtctcaaaag tgtgtaaact tggaatttgt ggtttatttt cttgtataat taatattttt
     3181 aatttatttt ttgatttata agtaaaataa atattgttta attatatttt ataaaaaaat
     3241 tgcgtttaat taagcaaaaa acccttaatt tttagcttta aagtcaaaaa ttcaacttat
     3301 ttcacagtgt gtaaacagtt tcttgacaaa ctgtatatct aatattttta attttttttt
     3361 atttataagt aaaataaata ttgtttaatt atattaaaaa aaaaattccg tttaattaag
     3421 caaataaccc ttaattttta cctttaaagt caaaaattcg acatatttca cagtttgtaa
     3481 acttgataaa ctgtatgtaa tagtcttggc tttcctcata tgtacatatg tatgtaaata
     3541 tgtaaaataa gtcgcaacta aattctaata catttttcag agtcttaaat taattttatc
     3601 gtatattaaa acagaagaaa gtccgttaat agttgatttc attaactaaa agtacaaaat
     3661 aatctttaat acatatgccg atcagacatt tattggttta gaagcgcagt atttttttgg
     3721 cggaatacgc ataacaaagc gcttcgatta tctttaacat aagttattta agcagccgta
     3781 tttataaaga aatttccaaa ataaagcgaa tattctagaa tcccaaaaca aactggttat
     3841 tgtggtaggt catttgtttg gcagaaagaa aactcgagaa atttctctgg ccgttattcg
     3901 ttattctctc ttttcttttt gggtctctcc ctctctgcac taatgctctc tcactctgtc
     3961 acacagtaaa cggcatactg ctctcgttgg ttcgagagag cgcgcctcga atgttcgcga
     4021 aaagagcgcc ggagtataaa tagaggcgct tcgtctacgg agcgacaatt caattcaaac
     4081 aagcaaagtg aacacgtcgc taagcgaaag ctaagcaaat aaacaagcgc agctgaacaa
     4141 gctaaacaat ctgcaggtcg actctagagg atccaaaatg gacacgtacg cgggtgctta
     4201 cgaccgtcag tcgcgcgagc gcgaaaattc gagcgcagca agcccagcga cacagcgtag
     4261 cgccaacgaa gacaaggcgg ccgaccttca gcgcgaagtc gagcgcgacg ggggccggtt
     4321 caggttcgtc gggcatttca gcgaagcgcc gggcacgtcg gcgttcggga cggcggagcg
     4381 cccggagttc gaacgcatcc tgaacgaatg ccgcgccggg cggctcaaca tgatcattgt
     4441 ctatgacgtg tcgcgcttct cgcgcctgaa ggtcatggac gcgattccga ttgtctcgga
     4501 attgctcgcc ctgggcgtga cgattgtttc cactcaggaa ggcgtcttcc ggcagggaaa
     4561 cgtcatggac ctgattcacc tgattatgcg gctcgacgcg tcgcacaaag aatcttcgct
     4621 gaagtcggcg aagattctcg acacgaagaa ccttcagcgc gaattgggcg ggtacgtcgg
     4681 cgggaaggcg ccttacggct tcgagcttgt ttcggagacg aaggagatca cgcgcaacgg
     4741 ccgaatggtc aatgtcgtca tcaacaagct tgcgcactcg accactcccc ttaccggacc
     4801 cttcgagttc gagcccgacg taatccggtg gtggtggcgt gagatcaaga cgcacaaaca
     4861 ccttcccttc aagccgggca gtcaagccgc cattcacccg ggcagcatca cggggctttg
     4921 taagcgcatg gacgctgacg ccgtgccgac ccggggcgag acgattggga agaagaccgc
     4981 ttcaagcgcc tgggacccgg caaccgttat gcgaatcctt cgggacccgc gtattgcggg
     5041 cttcgccgct gaggtgatct acaagaagaa gccggacggc acgccgacca cgaagattga
     5101 gggttaccgc attcagcgcg acccgatcac gctccggccg gtcgagcttg attgcggacc
     5161 gatcatcgag cccgctgagt ggtatgagct tcaggcgtgg ttggacggca gggggcgcgg
     5221 caaggggctt tcccgggggc aagccattct gtccgccatg gacaagctgt actgcgagtg
     5281 tggcgccgtc atgacttcga agcgcgggga agaatcgatc aaggactctt accgctgccg
     5341 tcgccggaag gtggtcgacc cgtccgcacc tgggcagcac gaaggcacgt gcaacgtcag
     5401 catggcggca ctcgacaagt tcgttgcgga acgcatcttc aacaagatca ggcacgccga
     5461 aggcgacgaa gagacgttgg cgcttctgtg ggaagccgcc cgacgcttcg gcaagctcac
     5521 tgaggcgcct gagaagagcg gcgaacgggc gaaccttgtt gcggagcgcg ccgacgccct
     5581 gaacgccctt gaagagctgt acgaagaccg cgcggcaggc gcgtacgacg gacccgttgg
     5641 caggaagcac ttccggaagc aacaggcagc gctgacgctc cggcagcaag gggcggaaga
     5701 gcggcttgcc gaacttgaag ccgccgaagc cccgaagctt ccccttgacc aatggttccc
     5761 cgaagacgcc gacgctgacc cgaccggccc taagtcgtgg tgggggcgcg cgtcagtaga
     5821 cgacaagcgc gtgttcgtcg ggctcttcgt agacaagatc gttgtcacga agtcgactac
     5881 gggcaggggg cagggaacgc ccatcgagaa gcgcgcttcg atcacgtggc gaagccgccg
     5941 accgacgacg acgaagacga cgcccaggac ggcacggaag acgtagcggc gcctaagaag
     6001 aagaggaagg tttagctcga attctggata aacccaaaag gctcccattt caaaaaggta
     6061 tcattgtgaa taatgcttcg cttgatggct tgtataaata tttgcaagaa aacttcagta
     6121 tgcaatacat attaacaagc cgtctcaacc aagacattgt ggagcatttt ttggcagcat
     6181 gcgatcgaga ggtggacaat tcgaccatcc cactccactg cagtttaagt ataggttaag
     6241 aaaatatata atagccagga atacagaaat gttaagaaat tcgggaaata tcgaagagga
     6301 caactctgaa agctggctta atttagattt cagttctaaa gaaaacgaaa ataaaagtaa
     6361 agatgatgag cctgtcgatg atgagcctgt cgatgagatg ttaagcaata tagatttcac
     6421 cgaaatggat gagttgacgg aggatgcgat ggaatatatc gcgggctatg tcattaaaaa
     6481 attgagaatc agtgacaaag taaaagaaaa tttgacattt acatacgtcg acgaggtgtc
     6541 tcacggcgga cttattaagc cgtccgaaaa atttcaagag aagttaaaag agctagaatg
     6601 tatttttttg cattatacaa ataataataa ttttgaaatt acaaataatg taaaggaaaa
     6661 attaatatta gcagcgcgaa acgtcgatgt tgataaacaa gtaaaatctt tttattttaa
     6721 aattagaata tattttagaa ttaagtactt caacaaaaaa attgaaatta aaaatcaaaa
     6781 acaaaagtta attggaaact ccaaattatt aaaaataaaa ctttaaaaat aatttcgtct
     6841 aattaatatt atgagttaat tcaaacccca cggacatgct aagggttaat caacaatcat
     6901 atcgctgtct cactcagact caatacgaca ctcagaatac tattcctttc actcgcactt
     6961 attgcaagca tacgttaagt ggatgtctct tgccgacggg acggtcgatc gacctgcagc
     7021 caagctagct tcttttgatt gagcttatat tttcgggtag cagtcgcgcc gaaatcggaa
     7081 ctcatatttc aattcatcgg aaaacttgct caactttcat taatatactc aaaataaata
     7141 gtgactaaga cttttcaatt gaaaatcaga atgcattgca tgccacgaga ttctattgaa
     7201 taatagatag aacaaaaaag taaccattga atttttctta atctaaaagg aatatttaat
     7261 attaatcagt ggtatataaa tttgttcaaa cagctctcca gcttagttta cacattaaac
     7321 gactcaatta tttttaaaac atttaattca ctatgtatat ataaacaaat taacaaataa
     7381 aatcgtcatt ttaaatgctt aagcagtaca aacaataaaa acaattttaa ggcacaatgt
     7441 tccatggcgt aaatgatcct ggttcgggta tttcaagcta taattaataa attaataata
     7501 aaagttagtt taatgttcta aactaatcca agggtaactt accagttccg tgaacttatc
     7561 ctgacaagca attcgaatgc gtgccgatgt ggaaggcgcc tccagtggga agtcaccact
     7621 caagccctga tcctcgcgag cagctgcaat ggcctcctta atggcaaaga atgcagatga
     7681 tccaatgaag agcggaggtt cacccactgc cttggaagag tagactgccc gtggattggg
     7741 ggcaccggtc agtaggctga cattgaactc cccgggaatg tcggcaaatc ctggcagctt
     7801 gtacatgccc ggacctctgg agtaaagcat gccttgtggt gagtacatga gttcctccaa
     7861 agtgaacagt ccatagccct gcatgaatgc tccctcgatc tgaccaatgt caatagccgg
     7921 attcaggcta gagccgatgt ccatcacgat gtctgtgctg agcacctgat ggtcgccagt
     7981 caggcaatcg atctctacca cagtgactcc cacgccattc gtgtagtagc tataggtgcg
     8041 agcattggga ttcgtttccg ggtgatatcc aatcccgggc atggcataga atcctgtggc
     8101 cgagaggctg acccgatcga aatacgcctt gttgatccac tccttccagg tgcctccagg
     8161 caatgcctcc ttgatgggcg ccagtctttt gttcaacttt tcacacgcat ccagtacggc
     8221 cattccgttc agatcggatc cccgggtacc gagctcg
//
