# Supplementary material for: Genetic and Transgenic Reagents for Drosophila simulans, D. mauritiana, D. yakuba, D. santomea, and D. virilis
Source: G3 (Bethesda). 2017 Mar 7;7(4):1339–47. doi: 10.1534/g3.116.038885 (PMC5386881; doi:10.1534/g3.116.038885)
Supplement: Supplementary file 2 [file 1339FileS2.zip › pHSPpBac.gb]

LOCUS       pHSPpBac                6161 bp    DNA     circular UNA 31-JUL-2016
DEFINITION  .
ACCESSION   urn.local.lemirea.1374100807703.2141
VERSION     urn.local.lemirea.1374100807703.2141
KEYWORDS    .
SOURCE      
  ORGANISM  
            .
FEATURES             Location/Qualifiers
     misc_feature    1..620
                     /note="Geneious type: Origin of Replication"
     misc_feature    389..406
                     /note="Geneious type: primer_bind_reverse"
     primer_bind     595..614
     primer_bind     complement(621..640)
     misc_feature    788..807
                     /note="Geneious type: primer_bind_reverse"
     promoter        929..958
                     /note="Geneious type: Promoter"
     misc_feature    1036..1255
                     /note="Geneious type: regulatory sequence"
     misc_feature    1096..1109
                     /note="Geneious type: regulatory sequence"
     misc_feature    1226
                     /note="Geneious type: Editing History Replacement"
     misc_feature    1281..1471
                     /note="Geneious type: TSS"
                     /note="ID=FBsf0000423713;Name=TSS_mE1_008121;library=mE_Tr
                     anscription_Start_Sites:FBlc0000202;tss_read_count=11;
                     frame=."
                     /note="Geneious type: tss"
     misc_feature    1288..1471
                     /note="Geneious type: match"
                     /note="ID=FBsf0000423713_tr_dmel_TSS;Name=RACE-only. D.
                     melanogaster TSS Data with read count:11 for TSS
                     FBsf0000423713;program=flybase;programversion=1.0;
                     frame=.; sourcename=dmel_TSS"
     primer_bind     1415..1438
     primer_bind     1432..1453
     misc_feature    1549..1568
                     /note="Geneious type: primer_bind_reverse"
     gene            1705..3489
     misc_feature    1951..1970
                     /note="Geneious type: primer_bind_reverse"
     primer_bind     complement(2032..2051)
     misc_feature    complement(3080..3848)
                     /note="piggyBac right arm"
     primer_bind     3082..3101
     primer_bind     complement(3224..3243)
     repeat_region   3611..3848
     misc_feature    3786..3848
                     /note="3'PBacTerminalRepeat (1 base different)"
                     /note="Geneious type: repeat_unit"
     misc_feature    4549..4709
                     /note="Geneious type: Reporter"
     misc_feature    4641
                     /note="Geneious type: Editing History Replacement"
     misc_feature    4754^4755
                     /note="Geneious type: Editing History Deletion"
     primer_bind     complement(4780..4799)
     primer_bind     complement(4956..4975)
     primer_bind     5010..5029
     promoter        5077..5105
                     /note="Geneious type: Promoter"
     misc_feature    5147..6007
                     /note="Geneious type: Marker"
     misc_feature    5393..5412
                     /note="Geneious type: primer_bind_reverse"
     primer_bind     complement(5879..5898)
     misc_feature    5971..5994
                     /note="Geneious type: primer_bind_reverse"
ORIGIN      
        1 agatcaaagg atcttcttga gatccttttt ttctgcgcgt aatctgctgc ttgcaaacaa
       61 aaaaaccacc gctaccagcg gtggtttgtt tgccggatca agagctacca actctttttc
      121 cgaaggtaac tggcttcagc agagcgcaga taccaaatac tgttcttcta gtgtagccgt
      181 agttaggcca ccacttcaag aactctgtag caccgcctac atacctcgct ctgctaatcc
      241 tgttaccagt ggctgctgcc agtggcgata agtcgtgtct taccgggttg gactcaagac
      301 gatagttacc ggataaggcg cagcggtcgg gctgaacggg gggttcgtgc acacagccca
      361 gcttggagcg aacgacctac accgaactga gatacctaca gcgtgagcta tgagaaagcg
      421 ccacgcttcc cgaagggaga aaggcggaca ggtatccggt aagcggcagg gtcggaacag
      481 gagagcgcac gagggagctt ccagggggaa acgcctggta tctttatagt cctgtcgggt
      541 ttcgccacct ctgacttgag cgtcgatttt tgtgatgctc gtcagggggg cggagcctat
      601 ggaaaaacgc cagcaacgcg gcctttttac ggttcctggc cttttgctgg ccttttgctc
      661 acatgttctt tcctgcgtta tcccctgatt ctgtggataa ccgtattacc gcctttgagt
      721 gagctgatac cgctcgccgc agccgaacga ccgagcgcag cgagtcagtg agcgaggaag
      781 cggaagagcg cccaatacgc aaaccgcctc tccccgcgcg ttggccgatt cattaatgca
      841 gctggcacga caggtttccc gactggaaag cgggcagtga gcgcaacgca attaatgtga
      901 gttagctcac tcattaggca ccccaggctt tacactttat gcttccggct cgtatgttgt
      961 gtggaattgt gagcggataa caatttcaca caggaaacag ctatgacatg attacgaatt
     1021 cgaattccca tccccctaga atcccaaaac aaactggtta ttgtggtagg tcatttgttt
     1081 ggcagaaaga aaactcgaga aatttctctg gccgttattc gttattctct cttttctttt
     1141 tgggtctctc cctctctgca ctaatgctct ctcactctgt cacacagtaa acggcatact
     1201 gctctcgttg gttcgagaga gcgcgcctcg aatgttcgcg aaaagagcgc cggagtataa
     1261 atagaggcgc ttcgtctacg gagcgacaat tcaattcaaa caagcaaagt gaacacgtcg
     1321 ctaagcgaaa gctaagcaaa taaacaagcg cagctgaaca agctaaacaa tctgcagtaa
     1381 agtgcaagtt aaagtgaatc aattaaaagt aaccagcaac caagtaaatc aactgcaact
     1441 actgaaatct gccaagaagt aattattgaa tacaagaaga gaactctggg ggatccccgt
     1501 gaggcgtgct tgtcaatgcg gtaagtgtca ctgattttga actataacga ccgcgtgagt
     1561 caaaatgacg catgattatc ttttacgtga cttttaagat ttaactcata cgataattat
     1621 attgttattt catgttctac ttacgtgata acttattata tatatatttt cttgttatag
     1681 atatcgtgac taatatataa taaaatgggt agttctttag acgatgagca tatcctctct
     1741 gctcttctgc aaagcgatga cgagcttgtt ggtgaggatt ctgacagtga aatatcagat
     1801 cacgtaagtg aagatgacgt ccagagcgat acagaagaag cgtttataga tgaggtacat
     1861 gaagtgcagc caacgtcaag cggtagtgaa atattagacg aacaaaatgt tattgaacaa
     1921 ccaggttctt cattggcttc taacagaatc ttgaccttgc cacagaggac tattagaggt
     1981 aagaataaac attgttggtc aacttcaaag tccacgaggc gtagccgagt ctctgcactg
     2041 aacattgtca gatctcaaag aggtccgacg cgtatgtgcc gcaatatata tgacccactt
     2101 ttatgcttca aactattttt tactgatgag ataatttcgg aaattgtaaa atggacaaat
     2161 gctgagatat cattgaaacg tcgggaatct atgacaggtg ctacatttcg tgacacgaat
     2221 gaagatgaaa tctatgcttt ctttggtatt ctggtaatga cagcagtgag aaaagataac
     2281 cacatgtcca cagatgacct ctttgatcga tctttgtcaa tggtgtacgt ctctgtaatg
     2341 agtcgtgatc gttttgattt tttgatacga tgtcttagaa tggatgacaa aagtatacgg
     2401 cccacacttc gagaaaacga tgtatttact cctgttagaa aaatatggga tctctttatc
     2461 catcagtgca tacaaaatta cactccaggg gctcatttga ccatagatga acagttactt
     2521 ggttttagag gacggtgtcc gtttaggatg tatatcccaa acaagccaag taagtatgga
     2581 ataaaaatcc tcatgatgtg tgacagtggt acgaagtata tgataaatgg aatgccttat
     2641 ttgggaagag gaacacagac caacggagta ccactcggtg aatactacgt gaaggagtta
     2701 tcaaagcctg tgcacggtag ttgtcgtaat attacgtgtg acaattggtt cacctcaatc
     2761 cctttggcaa aaaacttact acaagaaccg tataagttaa ccattgtggg aaccgtgcga
     2821 tcaaacaaac gcgagatacc ggaagtactg aaaaacagtc gctccaggcc agtgggaaca
     2881 tcgatgtttt gttttgacgg accccttact ctcgtctcat ataaaccgaa gccagctaag
     2941 atggtatact tattatcatc ttgtgatgag gatgcttcta tcaacgaaag taccggtaaa
     3001 ccgcaaatgg ttatgtatta taatcaaact aaaggcggag tggacacgct agaccaaatg
     3061 tgttctgtga tgacctgcag taggaagacg aataggtggc ctatggcatt attgtacgga
     3121 atgataaaca ttgcctgcat aaattctttt attatataca gccataatgt cagtagcaag
     3181 ggagaaaagg ttcaaagtcg caaaaaattt atgagaaacc tttacatgag cctgacgtca
     3241 tcgtttatgc gtaagcgttt agaagctcct actttgaaga gatatttgcg cgataatatc
     3301 tctaatattt tgccaaatga agtgcctggt acatcagatg acagtactga agagccagta
     3361 atgaaaaaac gtacttactg tacttactgc ccctctaaaa taaggcgaaa ggcaaatgca
     3421 tcgtgcaaaa aatgcaaaaa agttatttgt cgagagcata atattgatat gtgccaaagt
     3481 tgtttctgac tgactaataa gtataatttg tttctattat gtataagtta agctaattac
     3541 ttattttata atacaacatg actgttttta aagtacaaaa taagtttatt tttgtaaaag
     3601 agagaatgtt taaaagtttt gttactttat agaagaaatt ttgagttttt gttttttttt
     3661 aataaataaa taaacataaa taaattgttt gttgaattta ttattagtat gtaagtgtaa
     3721 atataataaa acttaatatc tattcaaatt aataaataaa cctcgatata cagaccgata
     3781 aaacacatgc gtcaatttta cgcatgatta tctttaacgt acgtcacaat atgattatct
     3841 ttctagggtt aaataatagt ttctaatttt tttattattc agcctgctgt cgtgaatacc
     3901 gtatatctca acgctgtctg tgagattgtc gtattctagc ctttttagtt tttcgctcat
     3961 cgacttgata ttgtccgaca cattttcgtc gatttgcgtt ttgatcaaag acttgagcag
     4021 agacacgtta atcaactgtt caaattgatc catattaacg atatcaaccc gatgcgtata
     4081 tggtgcgtaa aatatatttt ttaaccctct tatactttgc actctgcgtt aatacgcgtt
     4141 cgtgtacaga cgtaatcatg ttttcttttt tggataaaac tcctactgag tttgacctca
     4201 tattagaccc tcacaagttg caaaacgtgg cattttttac caatgaagaa tttaaagtta
     4261 ttttaaaaaa tttcatcaca gatttaaaga agaaccaaaa attaaattat ttcaacagtt
     4321 taatcgacca gttaatcaac gtgtacacag acgcgtcggc aaaaaacacg cagcccgacg
     4381 tgttggctaa aattattaaa tcaacttgtg ttatagtcac ggatttgccg tccaacgtgt
     4441 tcctcaaaaa gttgaagacc aacaagttta cggacactat taattatttg attttgcccc
     4501 acttcatttt gtgggatcac aattttgtta tatttttaaa caaagcttgg cactggccgt
     4561 cgttttacaa cgtcgtgact gggaaaaccc tggcgttacc caacttaatc gccttgcagc
     4621 acatccccct ttcgccagct ggcgtaatag cgaagaggcc cgcaccgatc gcccttccca
     4681 acagttgcgc agcctgaatg gcgaatggcg cctgatgcgg tattttctcc ttacgcatct
     4741 gtgcggtatt tcacaccgca tatggtgcac tctcagtaca atctgctctg atgccgcata
     4801 gttaagccag ccccgacacc cgccaacacc cgctgacgcg ccctgacggg cttgtctgct
     4861 cccggcatcc gcttacagac aagctgtgac cgtctccggg agctgcatgt gtcagaggtt
     4921 ttcaccgtca tcaccgaaac gcgcgagacg aaagggcctc gtgatacgcc tatttttata
     4981 ggttaatgtc atgataataa tggtttctta gacgtcaggt ggcacttttc ggggaaatgt
     5041 gcgcggaacc cctatttgtt tatttttcta aatacattca aatatgtatc cgctcatgag
     5101 acaataaccc tgataaatgc ttcaataata ttgaaaaagg aagagtatga gtattcaaca
     5161 tttccgtgtc gcccttattc ccttttttgc ggcattttgn cttcctgttt ttgctcaccc
     5221 agaaacgctg gtgaaagtaa aagatgctga agatcagttg ggtgcacgag tgggttacat
     5281 cgaactggat ctcaacagcg gtaagatcct tgagagtttt cgccccgaag aacgttttcc
     5341 aatgatgagc acttttaaag ttctgctatg tggcgcggta ttatcccgta ttgacgccgg
     5401 gcaagagcaa ctcggtcgcc gcatacacta ttctcagaat gacttggttg agtactcacc
     5461 agtcacagaa aagcatctta cggatggcat gacagtaaga gaattatgca gtgctgccat
     5521 aaccatgagt gataacactg cggccaactt acttctgaca acgatcggag gaccgaagga
     5581 gctaaccgct tttttgcaca acatggggga tcatgtaact cgccttgatc gttgggaacc
     5641 ggagctgaat gaagccatac caaacgacga gcgtgacacc acgatgcctg tagcaatggc
     5701 aacaacgttg cgcaaactat taactggcga actacttact ctagcttccc ggcaacaatt
     5761 aatagactgg atggaggcgg ataaagttgc aggaccactt ctgcgctcgg cccttccggc
     5821 tggctggttt attgctgata aatctggagc cggtgagcgt gggtctcgcg gtatcattgc
     5881 agcactgggg ccagatggta agccctcccg tatcgtagtt atctacacga cggggagtca
     5941 ggcaactatg gatgaacgaa atagacagat cgctgagata ggtgcctcac tgattaagca
     6001 ttggtaactg tcagaccaag tttactcata tatactttag attgatttaa aacttcattt
     6061 ttaatttaaa aggatctagg tgaagatcct ttttgataat ctcatgacca aaatccctta
     6121 acgtgagttt tcgttccact gagcgtcaga ccccgtagaa a
//
