# Supplementary material for: Genetic and Transgenic Reagents for Drosophila simulans, D. mauritiana, D. yakuba, D. santomea, and D. virilis
Source: G3 (Bethesda). 2017 Mar 7;7(4):1339–47. doi: 10.1534/g3.116.038885 (PMC5386881; doi:10.1534/g3.116.038885)
Supplement: Supplementary file 2 [file 1339FileS2.zip › p{CFD4-EYFP1,3XP3-DsRed}.gb]

LOCUS       p{CFD4-EYFP1,3XP        5933 bp    DNA     circular UNA 03-JAN-2017
DEFINITION  Concatenation of 2 sequences.
ACCESSION   urn.local.sternd.45-41xj7e0
VERSION     urn.local.sternd.45-41xj7e0
KEYWORDS    .
SOURCE      
  ORGANISM  
            .
FEATURES             Location/Qualifiers
     misc_feature    <1..255
                     /note="Geneious type: reporter"
     terminator      256..500
     misc_feature    579..863
     primer_bind     complement(651..671)
     misc_feature    770..787
                     /note="Geneious type: primer_bind_reverse"
     promoter        1187..>1990
     misc_feature    1991..2010
                     /note="Geneious type: Concatenated sequence"
     misc_feature    1991..1992
     modified_base   <1993..>2010
     modified_base   <1993..1995
     misc_feature    complement(<1993..>2010)
                     /note="Geneious type: Reporter"
     misc_feature    1993..>2010
                     /note="Geneious type: Editing History Replacement"
     misc_feature    2011..1990
                     /note="Geneious type: Concatenated sequence"
     promoter        complement(2396..2415)
     promoter        complement(2485..2514)
     misc_feature    complement(2823..3442)
                     /note="Geneious type: origin of replication"
     misc_feature    complement(3597..4457)
                     /note="Geneious type: marker"
     promoter        complement(4499..4527)
     misc_feature    complement(4720..5026)
                     /note="Geneious type: origin of replication"
     misc_feature    complement(5044..5204)
                     /note="Geneious type: reporter"
     promoter        5208..5226
     misc_feature    5254..5266
                     /note="Geneious type: dna binding region"
     misc_feature    5270..5282
                     /note="Geneious type: dna binding region"
     misc_feature    5285..5297
                     /note="Geneious type: dna binding region"
     misc_feature    5507..5933
                     /note="Geneious type: Inserted sequence"
     primer_bind     5507..5524
     misc_feature    5508..>5933
                     /note="Geneious type: reporter"
     misc_feature    complement(5911..5933)
                     /note="Geneious type: primer_bind_reverse"
     misc_feature    5924..5929
                     /note="Geneious type: gRNA Target"
     misc_feature    5927
                     /note="Geneious type: Editing History Replacement"
ORIGIN      
        1 ggctgggagg cctccaccga gcgcctgtac ccccgcgacg gcgtgctgaa gggcgagatc
       61 cacaaggccc tgaagctgaa ggacggcggc cactacctgg tggagttcaa gtccatctac
      121 atggccaaga agcccgtgca gctgcccggc tactactacg tggactccaa gctggacatc
      181 acctcccaca acgaggacta caccatcgtg gagcagtacg agcgcaccga gggccgccac
      241 cacctgttcc tgtagagatc ataatcagcc ataccacatt tgtagaggtt ttacttgctt
      301 taaaaaacct cccacacctc cccctgaacc tgaaacataa aatgaatgca attgttgttg
      361 ttaacttgtt tattgcagct tataatggtt acaaataaag caatagcatc acaaatttca
      421 caaataaagc atttttttca ctgcattcta gttgtggttt gtccaaactc atcaatgtat
      481 cttatcatgt ctggatcgat ggcgcgcctg atatcatcga tctcgaggct gcatccaacg
      541 cgttgggagc tctccggatc aattcggctt caggtaccgt cgacgatgta ggtcacggtc
      601 tcgaagccgc ggtgcgggtg ccagggcgtg cccttgggct ccccgggcgc gtactccacc
      661 tcacccatct ggtccatcat gatgaacggg tcgaggtggc ggtagttgat cccggcgaac
      721 gcgcggcgca ccgggaagcc ctcgccctcg aaaccgctgg gcgcggtggt cacggtgagc
      781 acgggacgtg cgacggcgtc ggctgggtgc ggatacgcgg ggcagcgtca gcgggttctc
      841 gacggtcacg gcgggcatgt cgacaagccg aattgatcca ctagaaggcc taattcggta
      901 cactagttgg ccacgtaata agtgtgcgtt gaatttattc gcaaaaacat tgcatatttt
      961 cggcaaagta aaattttgtt gcatacctta tcaaaaaata agtgctgcat actttttaga
     1021 gaaaccaaat aattttttat tgcatacccg tttttaataa aatacattgc ataccctctt
     1081 ttaataaaaa atattgcata ctttgacgaa acaaattttc gttgcatacc caataaaaga
     1141 ttattatatt gcatacccgt ttttaataaa atacattgca tagatctgaa ttcattttca
     1201 acgtcctcga tagtatagtg gttagtatcc ccgcctgtca cgcgggagac cggggttcaa
     1261 ttccccgtcg gggagaatct gtgattcttt ttttttttct tttactttgt tatataaaca
     1321 atttttgttt taattgaatc taatttgcca ttgcttttag gaatctcagg catccagcaa
     1381 gcgtttgtcc gccgaatcgc ccatcagtga agaagatcct gtggcggcta cgaaaatctc
     1441 cccggccatg tcggcctcca cctccagcga aaaacccatc agcgagctgg ccacctctgt
     1501 gctgacccac cgctttccag actccacctc ctcacccggc gaacatggcc ttggacgaat
     1561 gcagttgtcg atccgctaca gcgcccagcg tcaaaaacta gacgtgacca tacacaaaat
     1621 ccagaagata ccacttcgcg atcccagcaa tatccccgat ccgtatgtta agctgtatct
     1681 gttgcctgga cgcaccaagg agtcgaaacg caagacgagc gtgatcaagg acaactgcaa
     1741 ccccgtctac gatgcatcct ttgagtacct gatttccatt gccgaactca ggcagacgga
     1801 actggaggtg acggtgtgca cccaaaaggg attcctatcc ggcggtagtc ccatcattgg
     1861 catggtaggt acccgaaagc aaccccttag ttacagacac agcgcgtacg tccttcgcat
     1921 ccttatgatt cccaagtaca tattctgcaa gagtacagta tatataggaa agatatccgg
     1981 gtgaacttcg ggtggtgcag atgaacttca gttttagagc tagaaatagc aagttaaaat
     2041 aaggctagtc cgttatcaac ttgaaaaagt ggcaccgagt cggtgctttt ttgcctacct
     2101 ggagcctgag agttgttcaa taaaataaaa atgtttcgtt tttttgcttt cgccagtatt
     2161 tattattttt catcaatatg tattcaattt ggtatgtatt tagtaattgt aatatataga
     2221 caatggtttt ccgttgacgt acatacatct gacgtgtgtt tatttagaca taatagttat
     2281 gttttcacat ctttttaatg ttcgcttaat gcgtatgcat tctagacaat tgtgctcggc
     2341 aacagtatat ttgtggtgtg ccaaccaaca acctgcagga gctccagctt ttgttccctt
     2401 tagtgagggt taattgcgcg cttggcgtaa tcatggtcat agctgtttcc tgtgtgaaat
     2461 tgttatccgc tcacaattcc acacaacata cgagccggaa gcataaagtg taaagcctgg
     2521 ggtgcctaat gagtgagcta actcacatta attgcgttgc gctcactgcc cgctttccag
     2581 tcgggaaacc tgtcgtgcca gctgcattaa tgaatcggcc aacgcgcggg gagaggcggt
     2641 ttgcgtattg ggcgctcttc cgcttcctcg ctcactgact cgctgcgctc ggtcgttcgg
     2701 ctgcggcgag cggtatcagc tcactcaaag gcggtaatac ggttatccac agaatcaggg
     2761 gataacgcag gaaagaacat gtgagcaaaa ggccagcaaa aggccaggaa ccgtaaaaag
     2821 gccgcgttgc tggcgttttt ccataggctc cgcccccctg acgagcatca caaaaatcga
     2881 cgctcaagtc agaggtggcg aaacccgaca ggactataaa gataccaggc gtttccccct
     2941 ggaagctccc tcgtgcgctc tcctgttccg accctgccgc ttaccggata cctgtccgcc
     3001 tttctccctt cgggaagcgt ggcgctttct catagctcac gctgtaggta tctcagttcg
     3061 gtgtaggtcg ttcgctccaa gctgggctgt gtgcacgaac cccccgttca gcccgaccgc
     3121 tgcgccttat ccggtaacta tcgtcttgag tccaacccgg taagacacga cttatcgcca
     3181 ctggcagcag ccactggtaa caggattagc agagcgaggt atgtaggcgg tgctacagag
     3241 ttcttgaagt ggtggcctaa ctacggctac actagaagga cagtatttgg tatctgcgct
     3301 ctgctgaagc cagttacctt cggaaaaaga gttggtagct cttgatccgg caaacaaacc
     3361 accgctggta gcggtggttt ttttgtttgc aagcagcaga ttacgcgcag aaaaaaagga
     3421 tctcaagaag atcctttgat cttttctacg gggtctgacg ctcagtggaa cgaaaactca
     3481 cgttaaggga ttttggtcat gagattatca aaaaggatct tcacctagat ccttttaaat
     3541 taaaaatgaa gttttaaatc aatctaaagt atatatgagt aaacttggtc tgacagttac
     3601 caatgcttaa tcagtgaggc acctatctca gcgatctgtc tatttcgttc atccatagtt
     3661 gcctgactcc ccgtcgtgta gataactacg atacgggagg gcttaccatc tggccccagt
     3721 gctgcaatga taccgcgaga cccacgctca ccggctccag atttatcagc aataaaccag
     3781 ccagccggaa gggccgagcg cagaagtggt cctgcaactt tatccgcctc catccagtct
     3841 attaattgtt gccgggaagc tagagtaagt agttcgccag ttaatagttt gcgcaacgtt
     3901 gttgccattg ctacaggcat cgtggtgtca cgctcgtcgt ttggtatggc ttcattcagc
     3961 tccggttccc aacgatcaag gcgagttaca tgatccccca tgttgtgcaa aaaagcggtt
     4021 agctccttcg gtcctccgat cgttgtcaga agtaagttgg ccgcagtgtt atcactcatg
     4081 gttatggcag cactgcataa ttctcttact gtcatgccat ccgtaagatg cttttctgtg
     4141 actggtgagt actcaaccaa gtcattctga gaatagtgta tgcggcgacc gagttgctct
     4201 tgcccggcgt caatacggga taataccgcg ccacatagca gaactttaaa agtgctcatc
     4261 attggaaaac gttcttcggg gcgaaaactc tcaaggatct taccgctgtt gagatccagt
     4321 tcgatgtaac ccactcgtgc acccaactga tcttcagcat cttttacttt caccagcgtt
     4381 tctgggtgag caaaaacagg aaggcaaaat gccgcaaaaa agggaataag ggcgacacgg
     4441 aaatgttgaa tactcatact cttccttttt caatattatt gaagcattta tcagggttat
     4501 tgtctcatga gcggatacat atttgaatgt atttagaaaa ataaacaaat aggggttccg
     4561 cgcacatttc cccgaaaagt gccacctaaa ttgtaagcgt taatattttg ttaaaattcg
     4621 cgttaaattt ttgttaaatc agctcatttt ttaaccaata ggccgaaatc ggcaaaatcc
     4681 cttataaatc aaaagaatag accgagatag ggttgagtgt tgttccagtt tggaacaaga
     4741 gtccactatt aaagaacgtg gactccaacg tcaaagggcg aaaaaccgtc tatcagggcg
     4801 atggcccact acgtgaacca tcaccctaat caagtttttt ggggtcgagg tgccgtaaag
     4861 cactaaatcg gaaccctaaa gggagccccc gatttagagc ttgacgggga aagccggcga
     4921 acgtggcgag aaaggaaggg aagaaagcga aaggagcggg cgctagggcg ctggcaagtg
     4981 tagcggtcac gctgcgcgta accaccacac ccgccgcgct taatgcgccg ctacagggcg
     5041 cgtcccattc gccattcagg ctgcgcaact gttgggaagg gcgatcggtg cgggcctctt
     5101 cgctattacg ccagctggcg aaagggggat gtgctgcaag gcgattaagt tgggtaacgc
     5161 cagggttttc ccagtcacga cgttgtaaaa cgacggccag tgaattgtaa tacgactcac
     5221 tatagggcga attgggtaca ggcgcgccgg gatctaattc aattagagac taattcaatt
     5281 agagctaatt caattaggat ccaagcttat cgatttcgaa ccctcgaccg ccggagtata
     5341 aatagaggcg cttcgtctac ggagcgacaa ttcaattcaa acaagcaaag tgaacacgtc
     5401 gctaagcgaa agctaagcaa ataaacaagc gcagctgaac aagctaaaca atcggggtac
     5461 cgctagagtc gacggtaccg cgggcccggg atccaccggt cgccaccatg gtgcgctcct
     5521 ccaagaacgt catcaaggag ttcatgcgct tcaaggtgcg catggagggc accgtgaacg
     5581 gccacgagtt cgagatcgag ggcgagggcg agggccgccc ctacgagggc cacaacaccg
     5641 tgaagctgaa ggtgaccaag ggcggccccc tgcccttcgc ctgggacatc ctgtcccccc
     5701 agttccagta cggctccaag gtgtacgtga agcaccccgc cgacatcccc gactacaaga
     5761 agctgtcctt ccccgagggc ttcaagtggg agcgcgtgat gaacttcgag gacggcggcg
     5821 tggtgaccgt gacccaggac tcctccctgc aggacggctg cttcatctac aaggtgaagt
     5881 tcatcggcgt gaacttcccc tccgacggcc ccgtaatgca gaagaaaacc atg
//
