# Supplementary material for: Genetic and Transgenic Reagents for Drosophila simulans, D. mauritiana, D. yakuba, D. santomea, and D. virilis
Source: G3 (Bethesda). 2017 Mar 7;7(4):1339–47. doi: 10.1534/g3.116.038885 (PMC5386881; doi:10.1534/g3.116.038885)
Supplement: Supplementary file 2 [file 1339FileS2.zip › T7-Cas9.gb]

LOCUS       T7-Cas9                 6788 bp    DNA     circular UNA 27-JUL-2016
DEFINITION  Step 3 - Ligate T7 oligos.
ACCESSION   urn.local.sternd.2vlu5y6-20
VERSION     urn.local.sternd.2vlu5y6-20
KEYWORDS    .
SOURCE      
  ORGANISM  .
            .
FEATURES             Location/Qualifiers
     misc_feature    21..27
     CDS             join(28..30,52..4173)
     misc_feature    28..4176
                     /note="Geneious type: ORF"
     misc_feature    31..51
                     /note="Geneious type: Editing History Replacement"
     misc_feature    31..51
                     /note="Geneious type: motif"
     misc_feature    31..51
     modified_base   77
     misc_feature    4138..4158
                     /note="Geneious type: motif"
     3'UTR           4174..4176
     misc_feature    4174..4176
     misc_feature    4183..4848
     misc_feature    4843..4848
                     /note="Geneious type: RE site"
     misc_feature    4849..4856
                     /note="Geneious type: RE site"
     misc_feature    4857..4864
                     /note="Geneious type: RE site"
     misc_feature    4865..4870
                     /note="Geneious type: RE site"
     misc_feature    4939^4940
                     /note="Geneious type: origin"
     misc_feature    5005..5033
     misc_feature    5075..5935
     misc_feature    6090..6709
     primer_bind     6684..6703
     misc_feature    6765..6788
                     /note="Geneious type: Editing History Insertion"
     promoter        6770..6788
ORIGIN      
        1 ggccgcggct cgagggtacc aatcaaaatg ccaaagaaaa agagaaaggt tgacaagaag
       61 tacagcatcg gactggacat cggaacaaac tcggttggtt gggccgttat cactgacgaa
      121 tacaaggtgc ctagcaagaa gttcaaggtg ctcggaaaca ccgacaggca ctccatcaag
      181 aagaacctga tcggtgctct gctcttcgac tctggcgaga ctgctgaagc cacacgtctg
      241 aagcgcacag cccgtcgcag gtacacccgt cgtaagaacc gtatctgcta cctccaggag
      301 atcttctcca acgaaatggc taaggttgac gattcattct tccaccgtct ggaggaatcg
      361 ttcttggtgg aggaagacaa gaagcacgag cgtcacccaa tcttcggcaa catcgtggac
      421 gaggttgctt accacgaaaa gtacccgacc atctaccacc tcaggaagaa gttggtggac
      481 tctactgata aggccgacct cagattgatc tacctggctc tcgcccacat gatcaagttc
      541 cgtggtcact tcctgatcga gggcgatctc aaccccgaca acagcgatgt tgacaagctg
      601 ttcatccagc tcgtgcaaac ttacaaccag ctgttcgagg aaaaccctat caacgctagc
      661 ggtgtggacg ctaaggccat cttgtcagcc cgcctgagca agtcacgcag gctggagaac
      721 ctcatcgctc aactgcccgg cgaaaagaag aacggtctct tcggcaactt gatcgccttg
      781 tcgctgggac tcacacctaa cttcaagtcc aacttcgatc tggctgagga cgccaagttg
      841 cagctgtcca aggacaccta cgacgatgac ctggataact tgctggctca aatcggcgat
      901 cagtacgccg acctcttctt ggctgccaag aacctgagcg acgctatcct cttgtcagat
      961 atcctccgcg tgaacaccga gatcactaag gctcccctgt cggcctccat gatcaagcgc
     1021 tacgacgagc accaccagga tctcaccctg ctcaaggcct tggtcaggca gcaactgcct
     1081 gagaagtaca aggaaatctt cttcgatcaa agcaagaacg gatacgctgg ttacatcgac
     1141 ggtggcgcct cacaggagga gttctacaag ttcatcaagc caatcctgga gaagatggac
     1201 ggtactgagg aattgctggt gaagctgaac agggaggacc tcttgaggaa gcaaagaaca
     1261 ttcgataacg gttccatccc acaccagatc cacttgggcg agctgcacgc tatcttgaga
     1321 cgtcaggaag acttctaccc gttcctgaag gataacaggg agaagatcga aaagatcctc
     1381 actttcagaa tcccctacta cgtcggtcct ttggctcgtg gtaactcccg tttcgcctgg
     1441 atgacccgta agagcgagga aactatcaca ccctggaact tcgaggaagt ggtggacaag
     1501 ggcgcttctg cccagagctt catcgagcgc atgactaact tcgacaagaa cttgccaaac
     1561 gaaaaggtgc tgccgaagca ctctctgctc tacgagtact tcactgtcta caacgaactg
     1621 acaaaggtga agtacgtcac cgagggcatg cgcaagcctg ctttcctgag cggagaacaa
     1681 aagaaggcca tcgtggactt gctgttcaag accaacagga aggtcactgt taagcagctg
     1741 aaggaggact acttcaagaa gatcgaatgt ttcgatagcg tggagatctc aggtgtcgaa
     1801 gaccgtttca acgcttctct gggcacctac cacgatctct tgaagatcat caaggataag
     1861 gacttcctcg acaacgagga aaacgaggat atcttggaag acatcgtgct gaccctcact
     1921 ttgttcgagg accgtgaaat gatcgaggaa cgcctcaaga cctacgctca cttgttcgat
     1981 gacaaggtca tgaagcagct gaagcgcagg agatacactg gatggggtcg tctgtcccgc
     2041 aagctcatca acggcatcag agacaagcaa tcaggaaaga ccatcctcga cttcttgaag
     2101 tcggatggtt tcgccaaccg taacttcatg cagctgatcc acgatgactc actcactttc
     2161 aaggaggata tccagaaggc tcaagtgtct ggccaaggag acagcctcca cgagcacatc
     2221 gctaacttgg ccggttcccc agccatcaag aagggtatcc tccagaccgt gaaggttgtg
     2281 gacgagctgg tgaaggtcat gggaaggcac aagccggaaa acatcgtcat cgagatggct
     2341 agagaaaacc agaccactca aaagggtcag aagaactcgc gtgagcgcat gaagcgtatc
     2401 gaggaaggaa tcaaggaact cggtagccag atcttgaagg agcaccctgt tgaaaacact
     2461 cagctccaaa acgagaagct gtacctctac tacttgcaaa acggacgtga tatgtacgtg
     2521 gaccaggagc tggatatcaa ccgcctctca gattacgacg ttgatcacat cgtgccacaa
     2581 tcgttcctga aggatgactc catcgacaac aaggtcctca cccgttccga caagaaccgc
     2641 ggcaagtcag ataacgttcc ctcggaggaa gtcgttaaga agatgaagaa ctactggcgc
     2701 caactgctca acgctaagtt gatcactcag cgtaagttcg acaacctgac aaaggctgag
     2761 cgcggaggtc tgtctgaact cgacaaggcc ggtttcatca agaggcaact cgtcgagacc
     2821 agacagatca ctaagcacgt tgcccagatc ctggacagcc gcatgaacac aaagtacgat
     2881 gagaacgaca agctcatccg tgaagttaag gtcatcacct tgaagtcgaa gctggtctcc
     2941 gacttccgta aggatttcca attctacaag gttcgcgaga tcaacaacta ccaccacgct
     3001 cacgacgcct acctgaacgc tgtggtcggt actgccctga tcaagaagta ccctaagctg
     3061 gagtccgagt tcgtgtacgg cgactacaag gtttacgatg tgcgcaagat gatcgctaag
     3121 agcgagcagg aaatcggcaa ggctaccgcc aagtacttct tctactcaaa catcatgaac
     3181 ttcttcaaga cagagatcac cttggctaac ggcgaaatca ggaagagacc actgatcgag
     3241 acaaacggcg agaccggaga aatcgtgtgg gacaagggac gtgatttcgc caccgtccgc
     3301 aaggttctgt caatgccaca agtgaacatc gtcaagaaga ctgaagtcca gacaggcgga
     3361 ttctcaaagg agtccatctt gccgaagagg aactccgaca agctgatcgc tagaaagaag
     3421 gactgggacc ccaagaagta cggtggcttc gactctccta cagtcgctta cagcgttctc
     3481 gttgtggcca aggttgagaa gggaaagtcc aagaagctga agtctgtgaa ggaattgctg
     3541 ggtatcacca tcatggagag gtcctctttc gaaaagaacc ccatcgactt cctggaggcc
     3601 aagggttaca aggaagtgaa gaaggacctc atcatcaagt tgcctaagta ctcgttgttc
     3661 gagctggaaa acggccgtaa gcgcatgttg gcttccgccg gcgagctgca aaagggaaac
     3721 gaattggctc tgccctctaa gtacgtgaac ttcctctact tggcctccca ctacgagaag
     3781 ctgaagggct ctcctgagga caacgaacag aagcaactct tcgtcgagca acacaagcac
     3841 tacttggacg agatcatcga acagatctcc gagttctcta agcgtgtgat cctggctgac
     3901 gccaacctgg ataaggtcct ctctgcttac aacaagcaca gggacaagcc aatcagagag
     3961 caggccgaaa acatcatcca cctcttcaca ttgaccaacc tgggtgctcc cgctgctttc
     4021 aagtacttcg acacaaccat cgacaggaag agatacactt ccacaaagga ggtcttggac
     4081 gccaccctga tccaccaatc aatcactggc ctgtacgaga cccgcatcga cctgtcacca
     4141 aagaaaaaga gaaaggttca actgggagga gattagtcta gaatgaatcg tttttaaaat
     4201 aacaaatcaa ttgttttata atattcgtac gattctttga ttatgtaata aaatgtgatc
     4261 attaggaaga ttacgaaaaa tataaaaaat atgagttctg tgtgtataac aaatgctgta
     4321 aacgccacaa ttgtgtttgt tgcaaataaa cccatgatta tttgattaaa attgttgttt
     4381 tctttgttca tagacaatag tgtgttttgc ctaaacgtgt actgcataaa ctccatgcga
     4441 gtgtatagcg agctagtggc taacgcttgc cccaccaaag tagattcgtc aaaatcctca
     4501 atttcatcac cctcctccaa gtttaacatt tggccgtcgg aattaacttc taaagatgcc
     4561 acataatcta ataaatgaaa tagagattca aacgtggcgt catcgtccgt ttcgaccatt
     4621 tccgaaaaga actcgggcat aaactctatg atttctctgg acgtggtgtt gtcgaaactc
     4681 tcaaagtacg cagtcaggaa cgtgcgcgac atgtcgtcgg gaaactcgcg cggaaacatg
     4741 ttgttgtaac cgaacgggtc ccatagcgcc aaaaccaaat ctgccagcgt caatagaatg
     4801 agcacgatgc cgacaatgga gctggcttgg atagcgattc gagttaacgg ccggccgttt
     4861 aaacgaattc ttgaagacga aagggcctcg tgatacgcct atttttatag gttaatgtca
     4921 tgataataat ggtttcttag actcaggtgg cacttttcgg ggaaatgtgc gcggaacccc
     4981 tatttgttta tttttctaaa tacattcaaa tatgtatccg ctcatgagac aataaccctg
     5041 ataaatgctt caataatatt gaaaaaggaa gagtatgagt attcaacatt tccgtgtcgc
     5101 ccttattccc ttttttgcgg cattttgcct tcctgttttt gctcacccag aaacgctggt
     5161 gaaagtaaaa gatgctgaag atcagttggg tgcacgagtg ggttacatcg aactggatct
     5221 caacagcggt aagatccttg agagttttcg ccccgaagaa cgttttccaa tgatgagcac
     5281 ttttaaagtt ctgctatgtg gcgcggtatt atcccgtatt gacgccgggc aagagcaact
     5341 cggtcgccgc atacactatt ctcagaatga cttggttgag tactcaccag tcacagaaaa
     5401 gcatcttacg gatggcatga cagtaagaga attatgcagt gctgccataa ccatgagtga
     5461 taacactgcg gccaacttac ttctgacaac gatcggagga ccgaaggagc taaccgcttt
     5521 tttgcacaac atgggggatc atgtaactcg ccttgatcgt tgggaaccgg agctgaatga
     5581 agccatacca aacgacgagc gtgacaccac gatgcctgta gcaatggcaa caacgttgcg
     5641 caaactatta actggcgaac tacttactct agcttcccgg caacaattaa tagactggat
     5701 ggaggcggat aaagttgcag gaccacttct gcgctcggcc cttccggctg gctggtttat
     5761 tgctgataaa tctggagccg gtgagcgtgg gtctcgcggt atcattgcag cactggggcc
     5821 agatggtaag ccctcccgta tcgtagttat ctacacgacg gggagtcagg caactatgga
     5881 tgaacgaaat agacagatcg ctgagatagg tgcctcactg attaagcatt ggtaactgtc
     5941 agaccaagtt tactcatata tactttagat tgatttaaaa cttcattttt aatttaaaag
     6001 gatctaggtg aagatccttt ttgataatct catgaccaaa atcccttaac gtgagttttc
     6061 gttccactga gcgtcagacc ccgtagaaaa gatcaaagga tcttcttgag atcctttttt
     6121 tctgcgcgta atctgctgct tgcaaacaaa aaaaccaccg ctaccagcgg tggtttgttt
     6181 gccggatcaa gagctaccaa ctctttttcc gaaggtaact ggcttcagca gagcgcagat
     6241 accaaatact gttcttctag tgtagccgta gttaggccac cacttcaaga actctgtagc
     6301 accgcctaca tacctcgctc tgctaatcct gttaccagtg gctgctgcca gtggcgataa
     6361 gtcgtgtctt accgggttgg actcaagacg atagttaccg gataaggcgc agcggtcggg
     6421 ctgaacgggg ggttcgtgca cacagcccag cttggagcga acgacctaca ccgaactgag
     6481 atacctacag cgtgagctat gagaaagcgc cacgcttccc gaagggagaa aggcggacag
     6541 gtatccggta agcggcaggg tcggaacagg agagcgcacg agggagcttc cagggggaaa
     6601 cgcctggtat ctttatagtc ctgtcgggtt tcgccacctc tgacttgagc gtcgattttt
     6661 gtgatgctcg tcaggggggc ggagcctatg gaaaaacgcc agcaacgcgg cctttttacg
     6721 gttcctggcc ttttgctggc cttttgctca catgttaccg tcgagaaatt aatacgactc
     6781 actatagg
//
