# Supplementary material for: Genetic and Transgenic Reagents for Drosophila simulans, D. mauritiana, D. yakuba, D. santomea, and D. virilis
Source: G3 (Bethesda). 2017 Mar 7;7(4):1339–47. doi: 10.1534/g3.116.038885 (PMC5386881; doi:10.1534/g3.116.038885)
Supplement: Supplementary file 3 [file 1339FileS3.xlsx]

## Sheet: Sheet1
Stock_#	genotype	Species	Source_strain	TagMap_chromosome_arm	TagMap_arm_location	Gene_disruption	Integration_efficiency_(events/viable adults)	Integrated_lethality
367	y[1] w[1]; pBac{3XP3::EYFP,attP}	D. simulans	SDSC# 14021-0251.013	3R	1484517	No	2/40
369	pBac{3XP3::EYFP,attP}	D. santomea	STO CAGO 1482	X	4651187
373	pBac{3XP3::EYFP,attP}	D. santomea	STO CAGO 1482	2R	5566110	No
375	pBac{3XP3::EYFP,attP}, pBac{3XP3::EYFP,attP}, pBac{3XP3::EYFP,attP}, pBac{3XP3::EYFP,attP}	D. santomea	STO CAGO 1482	3R,3L,3L,3R	3R.8172961,13111831,14865515,27563137	intron of bmm,no,intron of CG17672
379	pBac{3XP3::EYFP,attP}	D. santomea	STO CAGO 1482	2L	12657917	No	>1/70,0/12	HZ viable
391	pBac{3XP3::EYFP,attP}	D. santomea	STO CAGO 1482	3R	9293843
398	pBac{3XP3::EYFP,attP}	D. santomea	STO CAGO 1482	X	20170371
399	pBac{3XP3::EYFP,attP}	D. santomea	STO CAGO 1482	X	6931728
413	w[1]; pBac{3XP3::EYFP,attP}	D. mauritiana	SDSC# 14021-0241.45	2L	~22622917	No
414	w[1] pBac{3XP3::EYFP,attP}	D. mauritiana	SDSC# 14021-0241.45	X	14659515	No
415	w[1]; pBac{3XP3::EYFP,attP}	D. mauritiana	SDSC# 14021-0241.45	3R	24949339	No
416	w[1]; pBac{3XP3::EYFP,attP}	D. mauritiana	SDSC# 14021-0241.45	3L	15319534	No
418	w[1] pBac{3XP3::EYFP,attP}	D. mauritiana	SDSC# 14021-0241.45	X	528895	intron sdk	4/38, 0/4	No offspring
419	w[1]; pBac{3XP3::EYFP,attP}	D. mauritiana	SDSC# 14021-0241.45	3R	5575342	No
421	w[1] pBac{3XP3::EYFP,attP}	D. mauritiana	SDSC# 14021-0241.45	X	3680611	No	2/21
422	w[1]; pBac{3XP3::EYFP,attP}	D. mauritiana	SDSC# 14021-0241.45	2L	13038513	No
430	w[1]; pBac{3XP3::EYFP,attP}	D. mauritiana	SDSC# 14021-0241.45	3R	26169534	No	0/8	lethal
434	w[1]; pBac{3XP3::EYFP,attP}	D. mauritiana	SDSC# 14021-0241.45	3R	1090712	Intron of Syt14	0/9, 0/10
437	w[1]; pBac{3XP3::EYFP,attP}	D. mauritiana	SDSC# 14021-0241.45	3L	20834038	intron of ko	0/29
438	w[1]; pBac{3XP3::EYFP,attP}	D. mauritiana	SDSC# 14021-0241.45	3L	823104	intron of CG17129	6/34, 0/11, 1/6	sterile
446	w[1]; pBac{3XP3::EYFP,attP}	D. mauritiana	SDSC# 14021-0241.45	3R	23910251	intron of Gr98d	0/25
450	w[1]; pBac{3XP3::EYFP,attP}	D. mauritiana	SDSC# 14021-0241.45	3L	20278329	intron of CG5059
454	w[1]; pBac{3XP3::EYFP,attP}	D. mauritiana	SDSC# 14021-0241.45	3L	9328438	intron of CG4080
462	w[1]; pBac{3XP3::EYFP,attP}	D. mauritiana	SDSC# 14021-0241.45	2R	6996453	No	2/21	lethal
464	w[1]; pBac{3XP3::EYFP,attP}	D. mauritiana	SDSC# 14021-0241.45	2L	2828845	No
466	w[1]; pBac{3XP3::EYFP,attP}	D. mauritiana	SDSC# 14021-0241.45	3R	24805093	intron of Dhc98D
469	w[1]; pBac{3XP3::EYFP,attP}	D. mauritiana	SDSC# 14021-0241.45	3R	6890837	intron of subdued	0/11
476	w[1]; pBac{3XP3::EYFP,attP}	D. mauritiana	SDSC# 14021-0241.45	3R	11446705	No
477	w[1]; pBac{3XP3::EYFP,attP}	D. mauritiana	SDSC# 14021-0241.45	2L	8523525	shn
478	w[1]; pBac{3XP3::EYFP,attP}	D. mauritiana	SDSC# 14021-0241.45	2L	16124825	shn
479	w[1]; pBac{3XP3::EYFP,attP}	D. mauritiana	SDSC# 14021-0241.45	3L	8799941	No
480	w[1]; pBac{3XP3::EYFP,attP}	D. mauritiana	SDSC# 14021-0241.45	2L	11773	No	0/29,0/27
483	w[1]; pBac{3XP3::EYFP,attP}	D. mauritiana	SDSC# 14021-0241.45	3R	19074730	No
488	w[1]; pBac{3XP3::EYFP,attP}	D. mauritiana	SDSC# 14021-0241.45	2L	22102877	No	0/23
490	w[1]; pBac{3XP3::EYFP,attP}	D. mauritiana	SDSC# 14021-0241.45	3L	11721980	No
499	w[1]; pBac{3XP3::EYFP,attP}	D. mauritiana	SDSC# 14021-0241.45	2L	340947	No	0/15
511	w[1] pBac{3XP3::EYFP,attP}	D. mauritiana	SDSC# 14021-0241.45	X	14540819	No
514	w[1]; pBac{3XP3::EYFP,attP}	D. mauritiana	SDSC# 14021-0241.45	2R	6303159	intron of shn
515	w[1]; pBac{3XP3::EYFP,attP}	D. mauritiana	SDSC# 14021-0241.45	3L	5386451	intron of shep	0/50
518	w[1]; pBac{3XP3::EYFP,attP}	D. mauritiana	SDSC# 14021-0241.45	2R	5251553	No
526	w[1]; pBac{3XP3::EYFP,attP}	D. mauritiana	SDSC# 14021-0241.45	2R	9289621	intron of CG8468	2/21,1/20	lethal
528	w[1]; pBac{3XP3::EYFP,attP}	D. mauritiana	SDSC# 14021-0241.45	4	182120	No
529	w[1] pBac{3XP3::EYFP,attP}	D. mauritiana	SDSC# 14021-0241.45	X	~6297170	No
530	w[1]; pBac{3XP3::EYFP,attP}	D. mauritiana	SDSC# 14021-0241.45	2L	7117617	No
532	w[1]; pBac{3XP3::EYFP,attP}	D. mauritiana	SDSC# 14021-0241.45	2R	20487749	No	2/59,1/43,5/85,1/11	HZ viable
536	w[1]; pBac{3XP3::EYFP,attP}	D. mauritiana	SDSC# 14021-0241.45	X	16990211	No	2/21	HZ lethal
537	w[1]; pBac{3XP3::EYFP,attP}	D. mauritiana	SDSC# 14021-0241.45	2R	20771918	No
539	w[1] pBac{3XP3::EYFP,attP}	D. mauritiana	SDSC# 14021-0241.45	X	20204075	No
540	w[1]; pBac{3XP3::EYFP,attP}	D. mauritiana	SDSC# 14021-0241.45	3R	13937976	No
541	w[1]; pBac{3XP3::EYFP,attP}	D. mauritiana	SDSC# 14021-0241.45	2L	80552	No
544	w[1]; pBac{3XP3::EYFP,attP}	D. mauritiana	SDSC# 14021-0241.45	3R	10837840	No
546	w[1]; pBac{3XP3::EYFP,attP}	D. mauritiana	SDSC# 14021-0241.45	2L	4635105	No
550	w[1]; pBac{3XP3::EYFP,attP}	D. mauritiana	SDSC# 14021-0241.45	3L	21479873	No	7/25	lethal
551	w[1]; pBac{3XP3::EYFP,attP}	D. mauritiana	SDSC# 14021-0241.45	3R	26713369	No	0/19,2/90,2/16	lethal
553	w[1]; pBac{3XP3::EYFP,attP}	D. mauritiana	SDSC# 14021-0241.45	2L	12026844	No
557	w[1] pBac{3XP3::EYFP,attP}; pBac{3XP3::EYFP,attP}	D. mauritiana	SDSC# 14021-0241.45	2L,X	22699361,20892066	No
558	w[1]; pBac{3XP3::EYFP,attP}	D. mauritiana	SDSC# 14021-0241.45	3L	11386663	intron of chrb	0/~30,0/29
563	w[1]; pBac{3XP3::EYFP,attP}	D. mauritiana	SDSC# 14021-0241.45	2L	12026844
564	w[1]; pBac{3XP3::EYFP,attP}	D. mauritiana	SDSC# 14021-0241.45	3L	7904243,7781377	No
568	w[1]; pBac{3XP3::EYFP,attP}	D. mauritiana	SDSC# 14021-0241.45	2R	13700616	No
571	w[1]; pBac{3XP3::EYFP,attP}	D. mauritiana	SDSC# 14021-0241.45	3L	20648558	ntron of CG32432	3/24	lethal
572	w[1]; pBac{3XP3::EYFP,attP}	D. mauritiana	SDSC# 14021-0241.45	3L	14036154	No
573	w[1] pBac{3XP3::EYFP,attP}	D. mauritiana	SDSC# 14021-0241.45	3R	23975601	No
575	w[1]; pBac{3XP3::EYFP,attP}	D. mauritiana	SDSC# 14021-0241.45	X	~19460770	intron obst-A
576	w[1]; pBac{3XP3::EYFP,attP}	D. mauritiana	SDSC# 14021-0241.45	3R	694136	No
577	w[1] pBac{3XP3::EYFP,attP}	D. mauritiana	SDSC# 14021-0241.45	X	8800956	No
580	w[1]; pBac{3XP3::EYFP,attP}	D. mauritiana	SDSC# 14021-0241.45	2R	13811624	intron of MFS14
581	w[1]; pBac{3XP3::EYFP,attP}	D. mauritiana	SDSC# 14021-0241.45	2L	18719273	No
584	w[1] pBac{3XP3::EYFP,attP}	D. mauritiana	SDSC# 14021-0241.45	X	18631565	intron CG32537
585	w[1] pBac{3XP3::EYFP,attP}	D. mauritiana	SDSC# 14021-0241.45	X	14411868	No
586	w[1]; pBac{3XP3::EYFP,attP}	D. mauritiana	SDSC# 14021-0241.45	3L	20180899	No
587	w[1] pBac{3XP3::EYFP,attP}	D. mauritiana	SDSC# 14021-0241.45	X	13203007	No	4/15,0/33	HZ viable
588	w[1]; pBac{3XP3::EYFP,attP}	D. mauritiana	SDSC# 14021-0241.45	3L	12645260	intron of Hip1
590	w[1] pBac{3XP3::EYFP,attP}	D. mauritiana	SDSC# 14021-0241.45	X	2140738	No	0/7,0/13
591	w[1]; pBac{3XP3::EYFP,attP}	D. mauritiana	SDSC# 14021-0241.45	3L	14088423	No
594	w[1] pBac{3XP3::EYFP,attP}	D. mauritiana	SDSC# 14021-0241.45	X	9881898	No
597	w[1] pBac{3XP3::EYFP,attP}, pBac{3XP3::EYFP,attP}	D. mauritiana	SDSC# 14021-0241.45	X,X	2140738,6207560	No,No	2/5,0/11	HZ viable
598	w[1] pBac{3XP3::EYFP,attP}	D. mauritiana	SDSC# 14021-0241.45	X	2138181	No	1/59,0/21,0/23	lethal?
602	w[1]; pBac{3XP3::EYFP,attP}, pBac{3XP3::EYFP,attP}	D. mauritiana	SDSC# 14021-0241.45	2R,2R	1880148,2834196	exon of CG33919, intron of scra	0/17,0/14,0/39
603	w[1]; pBac{3XP3::EYFP,attP}	D. mauritiana	SDSC# 14021-0241.45	2L	~22164.964	No
606	w[1] pBac{3XP3::EYFP,attP}	D. mauritiana	SDSC# 14021-0241.45	X	11997505	No
608	w[1]; pBac{3XP3::EYFP,attP}	D. mauritiana	SDSC# 14021-0241.45	2L	2772387	No	0/26
611	w[1]; pBac{3XP3::EYFP,attP}	D. mauritiana	SDSC# 14021-0241.45	3L	8151770	No	2/53, 0/24
613	w[1]; pBac{3XP3::EYFP,attP}	D. mauritiana	SDSC# 14021-0241.45	3R	27014996	No	3/11	lethal
616	w[1]; pBac{3XP3::EYFP,attP}	D. mauritiana	SDSC# 14021-0241.45	3R	4958826	intron ?	0/40,0/11
617	w[1]; pBac{3XP3::EYFP,attP}	D. mauritiana	SDSC# 14021-0241.45	2L	7199357	No
618	w[1]; pBac{3XP3::EYFP,attP}	D. mauritiana	SDSC# 14021-0241.45	3L	11521748	No
619	w[1] pBac{3XP3::EYFP,attP}	D. mauritiana	SDSC# 14021-0241.45	X	5537831	No	>1/?
621	w[1]; pBac{3XP3::EYFP,attP}	D. mauritiana	SDSC# 14021-0241.45	2R	4471573	No
625	w[1]; pBac{3XP3::EYFP,attP}	D. mauritiana	SDSC# 14021-0241.45	3L	2793246	No	5/42
632	w[1]; pBac{3XP3::EYFP,attP}	D. mauritiana	SDSC# 14021-0241.45	4	183839
636	w[1]; pBac{3XP3::EYFP,attP}	D. mauritiana	SDSC# 14021-0241.45	2L	4900589	No
640	w[1] pBac{3XP3::EYFP,attP}	D. mauritiana	SDSC# 14021-0241.45	X	679315	No
644	pBac{3XP3::EYFP,attP}	D. santomea	STO CAGO 1482	4	1106845
646	pBac{3XP3::EYFP,attP}	D. santomea	STO CAGO 1482	3L	23320943
647	pBac{3XP3::EYFP,attP}	D. santomea	STO CAGO 1482	3L	23320943
648	y[1] w[1]; pBac{3XP3::EYFP,attP}	D. simulans	SDSC# 14021-0251.013	3L	8096959	No
649	y[1] w[1]; pBac{3XP3::EYFP,attP}	D. simulans	SDSC# 14021-0251.013	3R	2434102	No
650	y[1] w[1]; pBac{3XP3::EYFP,attP}	D. simulans	SDSC# 14021-0251.013	3R	18842625	No
661	y[1] w[1]; pBac{3XP3::EYFP,attP}	D. simulans	SDSC# 14021-0251.013	2R	14305246	No
665	y[1] w[1]; pBac{3XP3::EYFP,attP}	D. simulans	SDSC# 14021-0251.013	2R	9884184	No
666	y[1] w[1]; pBac{3XP3::EYFP,attP}	D. simulans	SDSC# 14021-0251.013	3R	6296925	intron capicua		likely lethal
667	y[1] w[1]; pBac{3XP3::EYFP,attP}	D. simulans	SDSC# 14021-0251.013	2R	3307981	Juvenile hormone-inducible protein 1		likely lethal
668	y[1] w[1]; pBac{3XP3::EYFP,attP}	D. simulans	SDSC# 14021-0251.013	2R; 3L	12581961; 8096959	intron GD16120
669	y[1] w[1]; pBac{3XP3::EYFP,attP}	D. simulans	SDSC# 14021-0251.013	3L	21294167	No	0/~100,0/~70,0/61	viable
673	y[1] w[1] pBac{3XP3::EYFP,attP}	D. simulans	SDSC# 14021-0251.013	X	9845064
679	y[1] w[1]; pBac{3XP3::EYFP,attP}	D. simulans	SDSC# 14021-0251.013	2R	11524701	No
758	w[50112]; pBac{D. virilis frag. 10-hs43lacZ, w+}, pBac{D. virilis frag. 10-hs43lacZ}	D. virilis	SDSC# 15010-1051.53	B,scaffold_13216	8183060,42152
759	w[50112]; pBac{D. virilis frag. 26-hs43lacZ, w+}	D. virilis	SDSC# 15010-1051.53	E,F	36578344,1982831
760	w[50112]; pBac{D. virilis frag. 19-hs43lacZ, w+}	D. virilis	SDSC# 15010-1051.53	E	21484809
761	w[50112]; pBac{D. virilis frag. 3-hs43lacZ, w+}	D. virilis	SDSC# 15010-1051.53	C	15360320
762	w[50112]; pBac{D. virilis frag. 3-hs43lacZ, w+}	D. virilis	SDSC# 15010-1051.53	C	15360320
763	w[50112]; pBac{D. virilis frag. 3-hs43lacZ, w+}	D. virilis	SDSC# 15010-1051.53	C	12718254
764	w[50112]; pBac{D. virilis frag. 24-hs43lacZ, w+}	D. virilis	SDSC# 15010-1051.53	C	14575826
765	w[50112]; pBac{D. virilis frag. 8-hs43lacZ, w+}	D. virilis	SDSC# 15010-1051.53	D	2637314
766	w[50112] pBac{D. littoralis frag. 8-hs43lacZ, w+}	D. virilis	SDSC# 15010-1051.53	A	14987131
767	w[50112] pBac{D. littoralis frag. 3-hs43lacZ, w+}	D. virilis	SDSC# 15010-1051.53	A	7006392
768	w[50112]; pBac{D. littoralis frag. 19-hs43lacZ, w+}; pBac{D. littoralis frag. 19-hs43lacZ, w+}	D. virilis	SDSC# 15010-1051.53	C,D	7476091,19732426
769	w[50112]; pBac{D. ezoana frag. 19-hs43lacZ, w+}	D. virilis	SDSC# 15010-1051.53	B	24982121
770	w[50112]; pBac{D. ezoana frag. 3-hs43lacZ, w+}	D. virilis	SDSC# 15010-1051.53	B	23201501
776	w[50112]; pBac{D. virilis frag. 16-hs43lacZ, w+}	D. virilis	SDSC# 15010-1051.53	E	31288730
777	w[50112]; pBac{D. virilis frag. 25A-hs43lacZ, w+}	D. virilis	SDSC# 15010-1051.53	F	1114515
778	w[50112]; pBac{D. virilis frag. 6A-hs43lacZ, w+}; pBac{D. virilis frag. 6A-hs43lacZ, w+} pBac{D. virilis frag. 6A-hs43lacZ, w+}; pBac{D. virilis frag. 6A-hs43lacZ, w+}	D. virilis	SDSC# 15010-1051.53	C,D,D,E	6291352,26644717,26650828,22737342
779	w[50112]; pBac{D. virilis frag. X-hs43lacZ, w+}	D. virilis	SDSC# 15010-1051.53	E	15990335
780	w[50112]; pBac{D. virilis frag. 2longB-hs43lacZ, w+}	D. virilis	SDSC# 15010-1051.53	F	1114515
781	w[50112]; pBac{D. virilis frag. 17-hs43lacZ, w+}	D. virilis	SDSC# 15010-1051.53	E	435088
782	w[50112]; pBac{D. virilis frag. 27B-hs43lacZ, w+}	D. virilis	SDSC# 15010-1051.53	D	2874376
783	w[50112] pBac{D. virilis frag. 25B-hs43lacZ, w+}	D. virilis	SDSC# 15010-1051.53	A	2900856
784	w[50112] pBac{D. virilis frag. 4-hs43lacZ, w+}	D. virilis	SDSC# 15010-1051.53	A	2900856
785	w[50112]; pBac{D. virilis frag. 18-hs43lacZ, w+}	D. virilis	SDSC# 15010-1051.53	B	3466292
787	w[50112]; pBac{D. virilis frag. 21-hs43lacZ, w+}	D. virilis	SDSC# 15010-1051.53	E	3986008
788	w[50112]; pBac{D. virilis frag. 7-hs43lacZ, w+}	D. virilis	SDSC# 15010-1051.53	E	13111676
789	w[50112]; pBac{D. virilis frag. 27-hs43lacZ, w+}	D. virilis	SDSC# 15010-1051.53	D	14861138
790	w[50112]; pBac{D. virilis frag. 5-hs43lacZ, w+}	D. virilis	SDSC# 15010-1051.53	B	25394977
792	w[50112]; pBac{D. virilis frag. 20-hs43lacZ, w+}	D. virilis	SDSC# 15010-1051.53	B	22339889
793	w[50112]; pBac{D. virilis frag. 6Ba-hs43lacZ, w+}	D. virilis	SDSC# 15010-1051.53	C	1735469
794	w[50112]; pBac{D. virilis frag. 9Y-hs43lacZ, w+}	D. virilis	SDSC# 15010-1051.53	E	468036
795	w[50112]; pBac{D. virilis frag. 224-hs43lacZ, w+}	D. virilis	SDSC# 15010-1051.53	E	15382008
796	w[50112]; pBac{D. virilis frag. 1-hs43lacZ, w+}	D. virilis	SDSC# 15010-1051.53	D	22756181
797	w[50112]; pBac{D. virilis frag. 15-hs43lacZ, w+}	D. virilis	SDSC# 15010-1051.53	C	17322728
798	w[50112]; pBac{D. virilis frag. 2-hs43lacZ, w+}; pBac{D. virilis frag. 2-hs43lacZ, w+}	D. virilis	SDSC# 15010-1051.53	B,C	14797281,15361588
799	w[50112]; pBac{D. virilis frag. 23-hs43lacZ, w+}	D. virilis	SDSC# 15010-1051.53	E	21051842
800	w[50112]; pBac{D. virilis frag. 11-hs43lacZ, w+}	D. virilis	SDSC# 15010-1051.53	B	2752452
801	w[50112]; pBac{D. virilis frag. 9x2-hs43lacZ, w+}	D. virilis	SDSC# 15010-1051.53	F	1309205
802	w[50112]; pBac{D. virilis frag. 6Bb-hs43lacZ, w+}	D. virilis	SDSC# 15010-1051.53	D	10131674
803	w[50112]; pBac{D. virilis frag. 9x1-hs43lacZ, w+}	D. virilis	SDSC# 15010-1051.53	E	11841699
806	w[1]; pBac{3XP3::EYFP,attP}	D. mauritiana	SDSC# 14021-0241.45	2L	2.~22622910	No
808	w[1]; pBac{3XP3::EYFP,attP}	D. mauritiana	SDSC# 14021-0241.45	2R	11239656	No	2/15	lethal
810	w[1]; pBac{3XP3::EYFP,attP}	D. mauritiana	SDSC# 14021-0241.45	3L	3357865	No, promoter of CG14965
812	w[1]; pBac{3XP3::EYFP,attP}	D. mauritiana	SDSC# 14021-0241.45	2R	12458047	No	0/6,2/31	lethal
814	w[1]; pBac{3XP3::EYFP,attP}	D. mauritiana	SDSC# 14021-0241.45	2R	4386338	No
815	w[1]; pBac{3XP3::EYFP,attP}; pBac{3XP3::EYFP,attP}	D. mauritiana	SDSC# 14021-0241.45	2L,3L	~21595901,~23559271	No,No	0/6,0/8,2/11
832	y[1] w[1] pBac{3XP3::EYFP,attP}	D. simulans	SDSC# 14021-0251.013	X	8705821	No
833	y[1] w[1] pBac{3XP3::EYFP,attP}	D. simulans	SDSC# 14021-0251.013	X	17782555	intron CG6179
834	y[1] w[1] pBac{3XP3::EYFP,attP}	D. simulans	SDSC# 14021-0251.013	X	19220889	intron Nep3		viable?
835	y[1] pBac{3XP3::EYFP,attP} w[1]	D. simulans	SDSC# 14021-0251.013	X	2135631	No	4/33	viable
837	y[1] w[1] pBac{3XP3::EYFP,attP}	D. simulans	SDSC# 14021-0251.013	X	7961625	intron nAChRalpha3
838	y[1] w[1] pBac{3XP3::EYFP,attP}	D. simulans	SDSC# 14021-0251.013	X	8088594	No
839	pBac{3XP3::EYFP,attP} y[1] w[1]	D. simulans	SDSC# 14021-0251.013	X	115538	No	0/31
840	y[1] pBac{3XP3::EYFP,attP} w[1]	D. simulans	SDSC# 14021-0251.013	X	1101568	No	4/28	viable
841	y[1] w[1] pBac{3XP3::EYFP,attP}	D. simulans	SDSC# 14021-0251.013	X	3484347	No
842	y[1] w[1] pBac{3XP3::EYFP,attP}	D. simulans	SDSC# 14021-0251.013	X	6687962	No
843	y[1] w[1] pBac{3XP3::EYFP,attP}	D. simulans	SDSC# 14021-0251.013	X	10416241	No
844	y[1] w[1] pBac{3XP3::EYFP,attP}	D. simulans	SDSC# 14021-0251.013	X	11008637	No
845	y[1] w[1] pBac{3XP3::EYFP,attP}	D. simulans	SDSC# 14021-0251.013	X	11999787	No
846	y[1] w[1] pBac{3XP3::EYFP,attP}	D. simulans	SDSC# 14021-0251.013	X	12024570	promoter CG2556
847	y[1] w[1] pBac{3XP3::EYFP,attP}	D. simulans	SDSC# 14021-0251.013	X	15758578	No
848	y[1] w[1] pBac{3XP3::EYFP,attP}	D. simulans	SDSC# 14021-0251.013	X	~16646309	No
849	y[1] w[1] pBac{3XP3::EYFP,attP}	D. simulans	SDSC# 14021-0251.013	X	19874607	No	0/16
850	y[1] w[1] pBac{3XP3::EYFP,attP}	D. simulans	SDSC# 14021-0251.013	X	20220312	No	3/30	HZ viable
867	y[1] w[1] pBac{3XP3::EYFP,attP}	D. simulans	SDSC# 14021-0251.013	X	13274366	No
868	y[1] w[1]; pBac{3XP3::EYFP,attP}	D. simulans	SDSC# 14021-0251.013	3R; 3R	924772; 928877	No?
869	y[1] w[1] pBac{3XP3::EYFP,attP}	D. simulans	SDSC# 14021-0251.013	X	20322682	No	1/13	HZ viable
870	y[1] w[1]; pBac{3XP3::EYFP,attP}	D. simulans	SDSC# 14021-0251.013	3	7601393	No
871	y[1] w[1]; pBac{3XP3::EYFP,attP}	D. simulans	SDSC# 14021-0251.013	2	7936851	intron of roadkill	0/~100,0/~100,0/63,0/52	lethal
878	y[1] w[1]; pBac{3XP3::EYFP,attP}	D. simulans	SDSC# 14021-0251.013	3	1061407	intron complexin		likely lethal
882	y[1] w[1]; pBac{3XP3::EYFP,attP}	D. simulans	SDSC# 14021-0251.013	3	1001881	intron auxilin	2/33	HZ lethal
884	y[1] w[1] pBac{3XP3::EYFP,attP}; pBac{3XP3::EYFP,attP}	D. simulans	SDSC# 14021-0251.013	3R; X	4708564; 8705821	No
885	y[1] w[1]; pBac{3XP3::EYFP,attP}	D. simulans	SDSC# 14021-0251.013	3R	5052475	intron GD19438
886	y[1] w[1]; pBac{3XP3::EYFP,attP}	D. simulans	SDSC# 14021-0251.013	3R	10165065	No
887	y[1] w[1]; pBac{3XP3::EYFP,attP}	D. simulans	SDSC# 14021-0251.013	3R	10263428	intron taranis		likely lethal
888	y[1] w[1]; pBac{3XP3::EYFP,attP}	D. simulans	SDSC# 14021-0251.013	3R	10958156	No?
889	y[1] w[1]; pBac{3XP3::EYFP,attP}	D. simulans	SDSC# 14021-0251.013	3R	13931231	No
890	y[1] w[1]; pBac{3XP3::EYFP,attP}	D. simulans	SDSC# 14021-0251.013	3R	16082105	intron of CH43143
891	y[1] w[1]; pBac{3XP3::EYFP,attP}	D. simulans	SDSC# 14021-0251.013	3R	16890111	intron of pasilla	0/~90,0/~100,0/23,0/32	likely lethal
893	y[1] w[1]; pBac{3XP3::EYFP,attP}	D. simulans	SDSC# 14021-0251.013	3R	21122199	No
894	y[1] w[1]; pBac{3XP3::EYFP,attP}	D. simulans	SDSC# 14021-0251.013	3R	25671205	intron GD17797-RA
895	y[1] w[1]; pBac{3XP3::EYFP,attP}	D. simulans	SDSC# 14021-0251.013	3R	28004023	promoter CG2126
896	y[1] w[1]; pBac{3XP3::EYFP,attP}	D. simulans	SDSC# 14021-0251.013	3L	9268638	No
904	y[1] w[1]; pBac{3XP3::EYFP,attP} pBac{3XP3::EYFP,attP}	D. simulans	SDSC# 14021-0251.013	3L; 3R	1519365; 18842625	intron Myo61F	0/27,0/19	viable?
905	y[1] w[1]; pBac{3XP3::EYFP,attP}	D. simulans	SDSC# 14021-0251.013	3L	1,727,447	No	1/12	lethal
907	y[1] w[1]; pBac{3XP3::EYFP,attP}	D. simulans	SDSC# 14021-0251.013	3L	7504978	intron CG14245
909	y[1] w[1]; pBac{3XP3::EYFP,attP} pBac{3XP3::EYFP,attP}	D. simulans	SDSC# 14021-0251.013	3L; 3R	10648529; 6296925	No
910	y[1] w[1]; pBac{3XP3::EYFP,attP}	D. simulans	SDSC# 14021-0251.013	3L	10765265	No	1/26	viable
913	y[1] w[1]; pBac{3XP3::EYFP,attP} pBac{3XP3::EYFP,attP} pBac{3XP3::EYFP,attP}	D. simulans	SDSC# 14021-0251.013	3L; 3L; 3L	2263563; 21294167; 22596271	GD15045	0/14
916	y[1] w[1]; pBac{3XP3::EYFP,attP}	D. simulans	SDSC# 14021-0251.013	2R	16468101	No
924	y[1] w[1]; pBac{3XP3::EYFP,attP}	D. simulans	SDSC# 14021-0251.013	2R	5180752	No
925	y[1] w[1]; pBac{3XP3::EYFP,attP}	D. simulans	SDSC# 14021-0251.013	2R	8322184	CG42319
926	y[1] w[1]; pBac{3XP3::EYFP,attP} pBac{3XP3::EYFP,attP}	D. simulans	SDSC# 14021-0251.013	2R; 2R	5896616; 9206096	No
927	y[1] w[1]; pBac{3XP3::EYFP,attP}	D. simulans	SDSC# 14021-0251.013	2R	9708406	No
928	y[1] w[1]; pBac{3XP3::EYFP,attP}	D. simulans	SDSC# 14021-0251.013	2R	10960962	No
929	y[1] w[1]; pBac{3XP3::EYFP,attP}	D. simulans	SDSC# 14021-0251.013	2R	12581961	intron CG14482
930	y[1] w[1]; pBac{3XP3::EYFP,attP}	D. simulans	SDSC# 14021-0251.013	2R; 2R	8614356; 12791484	No	5/65,7/52,11/57	HZ viable
931	y[1] w[1]; pBac{3XP3::EYFP,attP}	D. simulans	SDSC# 14021-0251.013	2R	12876454	No
932	y[1] w[1]; pBac{3XP3::EYFP,attP}	D. simulans	SDSC# 14021-0251.013	2R	14503176	No
933	y[1] w[1]; pBac{3XP3::EYFP,attP}	D. simulans	SDSC# 14021-0251.013	2L	3751848	No
935	y[1] w[1]; pBac{3XP3::EYFP,attP}	D. simulans	SDSC# 14021-0251.013	2R	17688236	No
936	y[1] w[1]; pBac{3XP3::EYFP,attP}	D. simulans	SDSC# 14021-0251.013	2L	13208004	intron kuz		likely lethal
937	y[1] w[1]; pBac{3XP3::EYFP,attP}	D. simulans	SDSC# 14021-0251.013	2L	1603074	No	0/37,0/20,0/24
939	y[1] w[1]; pBac{3XP3::EYFP,attP}	D. simulans	SDSC# 14021-0251.013	2L	11249425	No
943	y[1] w[1]; pBac{3XP3::EYFP,attP}	D. simulans	SDSC# 14021-0251.013	2L	15953509	No
946	w[501]; pBac{3XP3::EYFP,attP}	D. simulans	SDSC# 14021-0251.011	2L	2902237	No	2/50
948	y[1] w[1]; pBac{3XP3::EYFP,attP}	D. simulans	SDSC# 14021-0251.013	2L	11248903	No
949	y[1] w[1]; pBac{3XP3::EYFP,attP}	D. simulans	SDSC# 14021-0251.013	2L	2.11646428	No
950	y[1] w[1]; pBac{3XP3::EYFP,attP}	D. simulans	SDSC# 14021-0251.013	2L	11948751	intron arrest
951	y[1] w[1]; pBac{3XP3::EYFP,attP}	D. simulans	SDSC# 14021-0251.013	2L	19098348	No
952	w[501]; pBac{3XP3::EYFP,attP}	D. simulans	SDSC# 14021-0251.011	2L	830996	No	0/35,1/41	viable
955	y[1] pBac{3XP3::EYFP,attP} w[1]; pBac{3XP3::EYFP,attP}	D. simulans	SDSC# 14021-0251.013	3R; X	7601393; 1809533	No	3/50	viable
959	y[1] w[1]; pBac{3XP3::EYFP,attP}	D. simulans	SDSC# 14021-0251.013	3L	20786167	No
960	y[1] w[1]; pBac{3XP3::EYFP,attP}	D. simulans	SDSC# 14021-0251.013	2L	22087470	No	0/36,2/31	lethal
963	y[1] w[1]; pBac{3XP3::EYFP,attP}	D. simulans	SDSC# 14021-0251.013	3R	1061407; 13940557	intron Desat1		likely lethal
972	y[1] w[1] pBac{3XP3::EYFP,attP}	D. simulans	SDSC# 14021-0251.013	X	14412257	No
975	y[1] w[1]; pBac{3XP3::EYFP,attP}	D. simulans	SDSC# 14021-0251.013	2R	7,332,756	intron CG43315	5/36,1/64	lethal
978	y[1] w[1]; pBac{3XP3::EYFP,attP}	D. simulans	SDSC# 14021-0251.013	2R	6,400,735	intron CG7741
979	y[1] w[1]; pBac{3XP3::EYFP,attP}	D. simulans	SDSC# 14021-0251.013	3L	~8003475	No
986	y[1] w[1]; pBac{3XP3::EYFP,attP}	D. simulans	SDSC# 14021-0251.013	3L	15314349	intron gonadal	0/22,1/?,>1/~100	likely lethal (see 2039)
995	y[1] w[1]; pBac{3XP3::EYFP,attP}	D. simulans	SDSC# 14021-0251.013	2R	6,302,101	intron schnurri	1/?	lethal
998	y[1] w[1]; pBac{3XP3::EYFP,attP}	D. simulans	SDSC# 14021-0251.013	3L	112,041	No	0/16
1001	y[1] w[1]; pBac{3XP3::EYFP,attP}	D. simulans	SDSC# 14021-0251.013	3R	9,443,054
1012	y[1] w[1] pBac{3XP3::EYFP,attP}	D. simulans	SDSC# 14021-0251.013	X	4089031	No
1014	y[1] w[1]; pBac{3XP3::EYFP,attP}	D. simulans	SDSC# 14021-0251.013	3R	15,549,961	promoter of CG4089
1015	y[1] w[1] pBac{3XP3::EYFP,attP}	D. simulans	SDSC# 14021-0251.013	X	6518965	No
1017	y[1] w[1] pBac{3XP3::EYFP,attP}; pBac{3XP3::EYFP,attP}	D. simulans	SDSC# 14021-0251.013	X, 2L	5321760, 14995021	No,
1029	y[1] w[1]; pBac{3XP3::EYFP,attP}	D. simulans	SDSC# 14021-0251.013	3R	17,461,328	No	>1/~80,>1/~70,3/53,3/29,6/61,0/12,2/~40,0/14,0/?	viable
1032	y[1] w[1]; pBac{3XP3::EYFP,attP} pBac{3XP3::EYFP,attP}	D. simulans	SDSC# 14021-0251.013	3L,3L	6644659,939763	intron CG44838		likely lethal
1039	y[1] w[1]; pBac{3XP3::EYFP,attP}	D. simulans	SDSC# 14021-0251.013	3L	20772403	intron of skd
1040	y[1] w[1]; pBac{3XP3::EYFP,attP}	D. simulans	SDSC# 14021-0251.013	2R	16,623,343	No
1041	y[1] w[1]; pBac{3XP3::EYFP,attP}	D. simulans	SDSC# 14021-0251.013	3R	13,931,227	5'UTR CG18549
1042	y[1] w[1]; pBac{3XP3::EYFP,attP}	D. simulans	SDSC# 14021-0251.013	3R	28,004,023	promoter of CG2126	1/50	HZ lethal
1048	y[1] w[1]; pBac{3XP3::EYFP,attP}	D. simulans	SDSC# 14021-0251.013	2L	6392951	No	1/21	viable
1049	y[1] w[1]; pBac{3XP3::EYFP,attP}	D. simulans	SDSC# 14021-0251.013	2L	10005237	No
1050	y[1] w[1]; pBac{3XP3::EYFP,attP} pBac{3XP3::EYFP,attP}	D. simulans	SDSC# 14021-0251.013	2R,2R	18,473,860;19,172,327	intron apontic	1/5	HZ viable
1052	y[1] w[1]; pBac{3XP3::EYFP,attP}	D. simulans	SDSC# 14021-0251.013	3R	13,954,574	No
1056	y[1] w[1]; pBac{3XP3::EYFP,attP}	D. simulans	SDSC# 14021-0251.013	2L	11249421	No
1060	y[1] w[1]; pBac{3XP3::EYFP,attP}	D. simulans	SDSC# 14021-0251.013	3R	16,082,987	intron of CH43143
1061	y[1] w[1]; pBac{3XP3::EYFP,attP}	D. simulans	SDSC# 14021-0251.013	2R	17,571,684	No	1/27	HZ viable
1069	y[1] w[1]; pBac{3XP3::EYFP,attP}	D. simulans	SDSC# 14021-0251.013	2R	9,708,406
1070	y[1] w[1]; pBac{3XP3::EYFP,attP}	D. simulans	SDSC# 14021-0251.013	3L	7504978
1072	y[1] w[1]; pBac{3XP3::EYFP,attP}	D. simulans	SDSC# 14021-0251.013	3L,3L	5328337,5346769	No	0/51	viable?
1085	y[1] w[1]; pBac{3XP3::EYFP,attP}	D. simulans	SDSC# 14021-0251.013	3L	8702011	No
1087	y[1] w[1] pBac{3XP3::EYFP,attP}	D. simulans	SDSC# 14021-0251.013	X	5513192	intron GAA1	0/~70,0/~40,0/~60,0/~90,0/~90,0/~40,0/~20,1/~10,0/~17,0/~90,2/~70	viable
1089	y[1] w[1]; pBac{3XP3::EYFP,attP}	D. simulans	SDSC# 14021-0251.013	3	2,882,239	No	1/34
1097	y[1] w[1] pBac{3XP3::EYFP,attP}	D. simulans	SDSC# 14021-0251.013	X	15758575	No	1/63,0/58	viable
1099	y[1] w[1] pBac{3XP3::EYFP,attP}	D. simulans	SDSC# 14021-0251.013	X	6463003	intron nonC	0/2,0/2,0/~80,2/~80,0/~100,0/~90,0/~50,0/~50	viable?
1109	y[1] w[1]; pBac{3XP3::EYFP,attP}	D. simulans	SDSC# 14021-0251.013	3R	17369056	intron polychaetoid
1110	y[1] w[1]; pBac{3XP3::EYFP,attP}	D. simulans	SDSC# 14021-0251.013	3R	15241362	No
1116	y[1] w[1]; pBac{3XP3::EYFP,attP}	D. simulans	SDSC# 14021-0251.013	3L	2026572	No
1119	y[1] w[1] pBac{3XP3::EYFP,attP}	D. simulans	SDSC# 14021-0251.013	X	17228196	promoter CG6398
1130	y[1] w[1]; pBac{3XP3::EYFP,attP}	D. simulans	SDSC# 14021-0251.013	2R	953085	No	0/65,0/30
1146	y[1] w[1]; pBac{3XP3::EYFP,attP}	D. simulans	SDSC# 14021-0251.013	2R	3868628	No	0/15,0/47
1147	y[1] pBac{3XP3::EYFP,attP} w[1]	D. simulans	SDSC# 14021-0251.013	X	941124	No	0/23,9/34	lethal
1154	y[1] w[1]; pBac{3XP3::EYFP,attP}	D. simulans	SDSC# 14021-0251.013	2L	5610269	No
1159	y[1] w[1]; pBac{3XP3::EYFP,attP}	D. simulans	SDSC# 14021-0251.013	2L	16323023	intron of roadkill		likely lethal
1166	y[1] w[1]; pBac{3XP3::EYFP,attP}	D. simulans	SDSC# 14021-0251.013	2L	16059130
1168	y[1] w[1]; pBac{3XP3::EYFP,attP}	D. simulans	SDSC# 14021-0251.013	3L	9777341	No
1173	y[1] w[1] pBac{3XP3::EYFP,attP}	D. simulans	SDSC# 14021-0251.013	X	13517930	intron of bendless	1/26,0/~50	lethal
1181	y[1] w[1]; pBac{3XP3::EYFP,attP}	D. simulans	SDSC# 14021-0251.013	3R	20687777	No
1196	y[1] w[1]; pBac{3XP3::EYFP,attP}	D. simulans	SDSC# 14021-0251.013	2L	16323023
1197	y[1] w[1]; pBac{3XP3::EYFP,attP}	D. simulans	SDSC# 14021-0251.013	2R	2727124	2/24,0/27
1202	y[1] w[1]; pBac{3XP3::EYFP,attP}	D. simulans	SDSC# 14021-0251.013	3L	3414058 ???	No
1216	y[1] w[1]; pBac{3XP3::EYFP,attP}	D. simulans	SDSC# 14021-0251.013	3L	6406233	BG642312
1230	y[1] w[1]; pBac{3XP3::EYFP,attP}	D. simulans	SDSC# 14021-0251.013	2L	13195152	intron kuz		likely lethal
1238	y[1] w[1]; pBac{3XP3::EYFP,attP}; pBac{3XP3::EYFP,attP}	D. simulans	SDSC# 14021-0251.013	2R,3R	11249888,1556333	intron of ctrip	3/44	lethal?
1263	y[1] w[1]; pBac{3XP3::EYFP,attP}	D. simulans	SDSC# 14021-0251.013	3L	9439284	No
1268	y[1] w[1]; pBac{3XP3::EYFP,attP}	D. simulans	SDSC# 14021-0251.013	2R	20510012	intron CG30424
1277	y[1] w[1]; pBac{3XP3::EYFP,attP}	D. simulans	SDSC# 14021-0251.013	2	2848445	No
1288	y[1] w[1]; pBac{3XP3::EYFP,attP}	D. simulans	SDSC# 14021-0251.013	2L	959297	No
1291	y[1] w[1]; pBac{3XP3::EYFP,attP}	D. simulans	SDSC# 14021-0251.013	3L	11144881	No
1292	y[1] w[1]; pBac{3XP3::EYFP,attP}	D. simulans	SDSC# 14021-0251.013	3L	1843015
1295	y[1] w[1]; pBac{3XP3::EYFP,attP}	D. simulans	SDSC# 14021-0251.013	2L	9066093	No
1298	y[1] w[1]; pBac{3XP3::EYFP,attP}	D. simulans	SDSC# 14021-0251.013	3R	13234576	No
1315	y[1] w[1]; pBac{3XP3::EYFP,attP}	D. simulans	SDSC# 14021-0251.013	3R	9424610
1322	y[1] w[1] pBac{3XP3::EYFP,attP}	D. simulans	SDSC# 14021-0251.013	X	17283737	No
1325	y[1] w[1]; pBac{3XP3::EYFP,attP}	D. simulans	SDSC# 14021-0251.013	2R	1430960
1327	y[1] w[1]; pBac{3XP3::EYFP,attP}	D. simulans	SDSC# 14021-0251.013	3L	18604669	No
1333	y[1] w[1]; pBac{3XP3::EYFP,attP}	D. simulans	SDSC# 14021-0251.013	2L	7738240	No
1334	y[1] w[1]; pBac{3XP3::EYFP,attP}	D. simulans	SDSC# 14021-0251.013	3R	16577353
1339	y[1] w[1]; pBac{3XP3::EYFP,attP} pBac{3XP3::EYFP,attP}	D. simulans	SDSC# 14021-0251.013	2L,2L	7737986,18692099
1344	y[1] w[1]; pBac{3XP3::EYFP,attP}	D. simulans	SDSC# 14021-0251.013	2R	10701022	No
1347	y[1] w[1]; pBac{3XP3::EYFP,attP}	D. simulans	SDSC# 14021-0251.013	2L	20182483	No
1351	y[1] w[1]; pBac{3XP3::EYFP,attP}	D. simulans	SDSC# 14021-0251.013	3L	15476858	No	0/30
1365	y[1] w[1]; pBac{3XP3::EYFP,attP}	D. simulans	SDSC# 14021-0251.013	3R	25455212	No
1369	y[1] w[1]; pBac{3XP3::EYFP,attP}	D. simulans	SDSC# 14021-0251.013	2L	21021903	No	0/48
1376	y[1] w[1]; pBac{3XP3::EYFP,attP}	D. simulans	SDSC# 14021-0251.013	3L	7294900	No
1383	y[1] w[1]; pBac{3XP3::EYFP,attP}	D. simulans	SDSC# 14021-0251.013	3R	26667955	No
1392	y[1] w[1]; pBac{3XP3::EYFP,attP}	D. simulans	SDSC# 14021-0251.013	3R	11,146,312	No	0/~60,0/~80,1/18,0/40	viable
1416	y[1] w[1]; pBac{3XP3::EYFP,attP}	D. simulans	SDSC# 14021-0251.013	2L	5953949	No
1431	y[1] w[1] pBac{3XP3::EYFP,attP}	D. simulans	SDSC# 14021-0251.013	X	14258384	No
1452	y[1] w[1]; pBac{3XP3::EYFP,attP}	D. simulans	SDSC# 14021-0251.013	3L	22339953	No	1/31	lethal
1472	y[1] w[1]; pBac{3XP3::EYFP,attP}	D. simulans	SDSC# 14021-0251.013	3R	19087831	intron of loco		likely lethal
1476	y[1] w[1]; pBac{3XP3::EYFP,attP}	D. simulans	SDSC# 14021-0251.013	2R	7627337	No	1/53	viable
1489	y[1] w[1] pBac{3XP3::EYFP,attP}	D. simulans	SDSC# 14021-0251.013	X	9198890
1490	y[1] w[1]; pBac{3XP3::EYFP,attP}; pBac{3XP3::EYFP,attP}	D. simulans	SDSC# 14021-0251.013	2R,3L	9383816,770855	No	1/16
1495	pBac{3XP3::EYFP,attP}	D. santomea	STO CAGO 1482	2R	11654193	No	0/46
1496	pBac{3XP3::EYFP,attP}	D. santomea	STO CAGO 1482	X	1601762
1498	pBac{3XP3::EYFP,attP}	D. santomea	STO CAGO 1482	X	1601762
1500	pBac{3XP3::EYFP,attP}	D. santomea	STO CAGO 1482	3R	25252262	No
1507	pBac{3XP3::EYFP,attP}	D. santomea	STO CAGO 1482	3R	667281	intron of CG31522
1517	pBac{3XP3::EYFP,attP}	D. santomea	STO CAGO 1482	3R	23143366	No
1525	pBac{3XP3::EYFP,attP}	D. santomea	STO CAGO 1482	3R	25252262
1530	pBac{3XP3::EYFP,attP}	D. santomea	STO CAGO 1482	X	21612520
1546	pBac{3XP3::EYFP,attP}	D. santomea	STO CAGO 1482	X	17716727
1547	pBac{3XP3::EYFP,attP}	D. santomea	STO CAGO 1482	3L	2386945	No
1559	pBac{3XP3::EYFP,attP}	D. santomea	STO CAGO 1482	3L	11845678
1560	pBac{3XP3::EYFP,attP}	D. santomea	STO CAGO 1482	3L	11845678	No	>1/~50	HZ viable
1564	pBac{3XP3::EYFP,attP}	D. santomea	STO CAGO 1482	2L	18633781
1571	pBac{3XP3::EYFP,attP}	D. santomea	STO CAGO 1482	2L	12197498	intron ft
1583	pBac{3XP3::EYFP,attP}	D. santomea	STO CAGO 1482	2L	5679179	No	>1/70	HZ lethal
1586	pBac{3XP3::EYFP,attP}	D. santomea	STO CAGO 1482	3L	23320943
1596	pBac{3XP3::EYFP,attP}	D. santomea	STO CAGO 1482	X	18074160
1599	pBac{3XP3::EYFP,attP}	D. santomea	STO CAGO 1482	X	18067475	intron GE15443-RA
1601	pBac{3XP3::EYFP,attP}	D. santomea	STO CAGO 1482	X	3506201
1602	pBac{3XP3::EYFP,attP}	D. santomea	STO CAGO 1482	3R	16816300	No
1608	pBac{3XP3::EYFP,attP}	D. santomea	STO CAGO 1482	4	~588800
1609	pBac{3XP3::EYFP,attP}	D. santomea	STO CAGO 1482	2R	108521
1616	ppBac{3XP3::EYFP,attP}; Bac{3XP3::EYFP,attP}	D. santomea	STO CAGO 1482	2L,3R	9394627,12603261	No,intron of CG18549
1637	pBac{3XP3::EYFP,attP}	D. santomea	STO CAGO 1482	3R	5163316	No	1/23	HZ lethal
1640	pBac{3XP3::EYFP,attP}	D. santomea	STO CAGO 1482	2R	4651981	intron Socs36E	0/28
1643	pBac{3XP3::EYFP,attP}	D. santomea	STO CAGO 1482	X	7062545
1652	pBac{3XP3::EYFP,attP}; pBac{3XP3::EYFP,attP}	D. santomea	STO CAGO 1482	2R,X	4651981,8732837
1664	w[1]; pBac{3XP3::EYFP,attP}	D. yakuba	SDSC# 14021-0261.02	2L	10528563	intron Rtn12	0/~17,0/~13,0/~24,1/35	HZ viable
1666	w[1] pBac{3XP3::EYFP,attP}	D. yakuba	SDSC# 14021-0261.02	X	21621451	intron GE17947-RA	3/17
1670	w[1] pBac{3XP3::EYFP,attP}	D. yakuba	SDSC# 14021-0261.02	X	13291215	intron GE17480-RA	0/~60,1/10,>1/~60	HZ viable
1674	w[1]; pBac{3XP3::EYFP,attP}	D. yakuba	SDSC# 14021-0261.02	2L	16343030	No	>1/~50,0/11,6/42,>1/60	HZ viable
1687	w[1]; pBac{3XP3::EYFP,attP}	D. yakuba	SDSC# 14021-0261.02	2R	7957701	Mp
1694	w[1]; pBac{3XP3::EYFP,attP}; pBac{3XP3::EYFP,attP}	D. yakuba	SDSC# 14021-0261.02	2L,2R	16875931,145599	2L no, 2R no	1/11,2/~20,0/~20,1/~10	HZ viable
1703	w[1]; pBac{3XP3::EYFP,attP} pBac{3XP3::EYFP,attP}; pBac{3XP3::EYFP,attP}	D. yakuba	SDSC# 14021-0261.02	2L,2L,2R	15176211,16875932,1455991	No,No,No
1707	w[1]; pBac{3XP3::EYFP,attP}	D. yakuba	SDSC# 14021-0261.02	3R	15239250	No
1710	w[1]; pBac{3XP3::EYFP,attP}	D. yakuba	SDSC# 14021-0261.02	3R	5254601	No	0/11,4/42
1711	pBac{3XP3::EYFP,attP} w[1]	D. yakuba	SDSC# 14021-0261.02	X	4165070	No
1717	pBac{3XP3::EYFP,attP} w[1]	D. yakuba	SDSC# 14021-0261.02	X	1283042	No	0/~20,0/~7,1/~25,0/~8,0/~5,1/~25,1/33
1719	w[1]; pBac{3XP3::EYFP,attP}	D. yakuba	SDSC# 14021-0261.02	3R	951630	No	0/16,1/48,0/~40,0/~25
1728	w[1]; pBac{3XP3::EYFP,attP}	D. yakuba	SDSC# 14021-0261.02	3R	4667138	CG4390
1730	w[1]; pBac{3XP3::EYFP,attP}	D. yakuba	SDSC# 14021-0261.02	3R	16833367	intron of Lk6	12/33,0/~20,0/~16,0/~7	HZ viable
1732	w[1]; pBac{3XP3::EYFP,attP}	D. yakuba	SDSC# 14021-0261.02	2L	4929071	No	0/~30,0/~6,0/~9,0/~13,0/1,0/~10
1734	w[1]; pBac{3XP3::EYFP,attP}	D. yakuba	SDSC# 14021-0261.02	2R	8424263	No	0/3,9/44,many/~30,0/~35,0/~30,0/10	HZ viable
1737	w[1]; pBac{3XP3::EYFP,attP}	D. yakuba	SDSC# 14021-0261.02	2L	9602580	No	0/11,0/22,4/32
1738	pBac{3XP3::EYFP,attP} w[1]	D. yakuba	SDSC# 14021-0261.02	X	71370	No	8/45,0/2,0/2,0/~50,0/~35,0/~50,0/~35,0/~27,0/~23,>1/~30	possibly lethal
1746	w[1]; pBac{3XP3::EYFP,attP}	D. yakuba	SDSC# 14021-0261.02	3R	4474076	No	1/38
1750	w[1]; pBac{3XP3::EYFP,attP}	D. yakuba	SDSC# 14021-0261.02	2R	14155404	No	0/~40,0/~30,0/~50,26/53	HZ viable
1753	w[1]; pBac{3XP3::EYFP,attP}	D. yakuba	SDSC# 14021-0261.02	3R	27346769	intron of CG2246	0/4,7/33,0/~25	HZ viable
1757	w[1]; pBac{3XP3::EYFP,attP}	D. yakuba	SDSC# 14021-0261.02	3L	23299862	No	3/22,0/45	HZ viable
1758	w[1]; pBac{3XP3::EYFP,attP} pBac{3XP3::EYFP,attP}	D. yakuba	SDSC# 14021-0261.02	2L,2R	2117058,270131	No,No	4/28
1759	w[1]; pBac{3XP3::EYFP,attP}	D. yakuba	SDSC# 14021-0261.02	3L	9385866	No
1761	w[1]; pBac{3XP3::EYFP,attP} pBac{3XP3::EYFP,attP}	D. yakuba	SDSC# 14021-0261.02	3L,3L	12309775,1232010	No, intron of CG4300
1762	w[1]; pBac{3XP3::EYFP,attP}	D. yakuba	SDSC# 14021-0261.02	2R	18763661	intron nahoda	0/~40,0/~50
1764	w[1] pBac{3XP3::EYFP,attP}	D. yakuba	SDSC# 14021-0261.02	X	6304528	No
1765	w[1] pBac{3XP3::EYFP,attP} pBac{3XP3::EYFP,attP}	D. yakuba	SDSC# 14021-0261.02	X,X	10346507,18267975	No,No
1862	pBac{3XP3::dsRed}	D. yakuba	SDSC# 14021-0261.01	3L	6473965	intron of CG32413
1863	pBac{3XP3::dsRed} pBac{3XP3::dsRed}	D. yakuba	SDSC# 14021-0261.01	2L,2R	11357764,8521305	, intron fra
1864	pBac{3XP3::dsRed}	D. yakuba	SDSC# 14021-0261.01	2R	1539003	No
1865	pBac{3XP3::dsRed}; pBac{3XP3::dsRed}	D. yakuba	SDSC# 14021-0261.01	2R,X	21026987,6307831	No,
1866	pBac{3XP3::dsRed}	D. yakuba	SDSC# 14021-0261.01	3R	9211597	No
1867	pBac{3XP3::dsRed}	D. yakuba	SDSC# 14021-0261.01	X	15181155
1869	pBac{3XP3::dsRed}	D. yakuba	SDSC# 14021-0261.01	2R	10297898	intron PRAS40
1871	pBac{3XP3::dsRed}	D. yakuba	SDSC# 14021-0261.01	X	20425222
1874	pBac{3XP3::dsRed}; pBac{3XP3::dsRed}	D. yakuba	SDSC# 14021-0261.01	2R,3R	10956190,13430349	No, intron of CG8774
1875	pBac{3XP3::dsRed}	D. yakuba	SDSC# 14021-0261.01	3L	8708176	intron of Uba2
1877	pBac{3XP3::dsRed}	D. yakuba	SDSC# 14021-0261.01	X	15658699
1878	pBac{3XP3::dsRed}	D. yakuba	SDSC# 14021-0261.01	3L	13103509	intron of CG17672
1879	pBac{3XP3::dsRed} pBac{3XP3::dsRed}	D. yakuba	SDSC# 14021-0261.01	3R,3R	11294853,28806272	No, No
1880	pBac{3XP3::dsRed}	D. yakuba	SDSC# 14021-0261.01	2L	18070500	No
1881	pBac{3XP3::dsRed}	D. yakuba	SDSC# 14021-0261.01	2L	13059893	No
1882	pBac{3XP3::dsRed}	D. yakuba	SDSC# 14021-0261.01	3R	19981960	No
1884	pBac{3XP3::dsRed}	D. yakuba	SDSC# 14021-0261.01	X	6183680
1885	pBac{3XP3::dsRed}	D. yakuba	SDSC# 14021-0261.01	2L	10890776	No
1886	pBac{3XP3::dsRed}	D. yakuba	SDSC# 14021-0261.01	3R	16383337	No
1889	pBac{3XP3::dsRed} pBac{3XP3::dsRed}	D. yakuba	SDSC# 14021-0261.01	2L,3L	8063989,226143	No
1891	pBac{3XP3::dsRed}	D. yakuba	SDSC# 14021-0261.01	2L	16339340	No
1892	pBac{3XP3::dsRed} pBac{3XP3::dsRed}	D. yakuba	SDSC# 14021-0261.01	3L,3R	11218284,17392024	No, intron of CG1427
1893	pBac{3XP3::dsRed}; pBac{3XP3::dsRed}; pBac{3XP3::dsRed}	D. yakuba	SDSC# 14021-0261.01	2R,chrUn_2803,chrUn_3172	11528675,2348,5210	No,
1895	pBac{3XP3::dsRed}	D. yakuba	SDSC# 14021-0261.01	X	19334840
1896	pBac{3XP3::dsRed}	D. yakuba	SDSC# 14021-0261.01	3L	23209904	intron of CG11367
1897	pBac{3XP3::dsRed}	D. yakuba	SDSC# 14021-0261.01	3L_random_063	51566
1901	pBac{3XP3::dsRed}	D. yakuba	SDSC# 14021-0261.01	3R	947766	No
1935	pBac{3XP3::EYFP,attP}	D. santomea	STO CAGO 1482	2R	11654193	No
1936	pBac{3XP3::EYFP,attP}	D. santomea	STO CAGO 1482	2R	11654193	No
1937	pBac{3XP3::EYFP,attP}	D. santomea	STO CAGO 1482	2R	11654193	No
1938	pBac{3XP3::EYFP,attP}	D. santomea	STO CAGO 1482	2R	11654193	No
1939	pBac{3XP3::EYFP,attP}	D. santomea	STO CAGO 1482	2R	11654193	No
1940	pBac{3XP3::EYFP,attP}	D. santomea	STO CAGO 1482	2R	11654193	No
1941	pBac{3XP3::EYFP,attP}	D. santomea	STO CAGO 1482	3R	24772553
1942	pBac{3XP3::EYFP,attP}	D. santomea	STO CAGO 1482	3R	24772553
1943	pBac{3XP3::EYFP,attP}	D. santomea	STO CAGO 1482	3R	24772553
1944	pBac{3XP3::EYFP,attP}	D. santomea	STO CAGO 1482	3R	24772553
1945	pBac{3XP3::EYFP,attP}	D. santomea	STO CAGO 1482	3R	24772553
1946	pBac{3XP3::EYFP,attP}	D. santomea	STO CAGO 1482	3R	24772553
1947	pBac{3XP3::EYFP,attP}	D. santomea	STO CAGO 1482	2R	5925512	promoter CG16771
1997	w4; pBac{3xP3::DsRed, Pactin::Ptrsps}	D. simulans	w[4] (derivative of SDSC# 14021-0251.006)	2L	19033251	No
1998	w4; pBac{3xP3::DsRed, Pactin::Ptrsps}	D. simulans	w[4] (derivative of SDSC# 14021-0251.006)	2L	15949652	No
2010	w4;pBac{3xP3::DsRed, Pactin::Ptrsps}	D. simulans	w[4] (derivative of SDSC# 14021-0251.006)	3L	16949196	intron of rbp6
2012	w[1]; pBac{3XP3::EGFP, Pactin::Ptrsps}	D. mauritiana	SDSC# 14021-0241.45	3L	13723592	No
2013	w[1]; pBac{3XP3::EGFP, Pactin::Ptrsps}	D. mauritiana	SDSC# 14021-0241.45	2L	13811881	No
2014	w[1] pBac{3XP3::DsRed, Pactin::Ptrsps}	D. mauritiana	SDSC# 14021-0241.45	X	13203509	Promoter CG11158
2015	pBac{3XP3::DsRed, Pactin::Ptrsps} w[1]	D. mauritiana	SDSC# 14021-0241.45	X	2135461	No
2016	w[1]; pBac{3XP3::DsRed, Pactin::Ptrsps}	D. mauritiana	SDSC# 14021-0241.45	3L	19696950	No
2019	w[1]; pBac{3XP3::DsRed, Pactin::Ptrsps}	D. mauritiana	SDSC# 14021-0241.45	2R	1508243	No
2026	w[1]; pBac{3XP3::DsRed, Pactin::Ptrsps}	D. mauritiana	SDSC# 14021-0241.45	2R	128914	No
2027	w[1]; pBac{3XP3::DsRed, Pactin::Ptrsps}; pBac{3XP3::DsRed, Pactin::Ptrsps}	D. mauritiana	SDSC# 14021-0241.45	2R,3L	833923,23841754	No
2037	w[1] p(nos-Cas9, w+) in pBac{3XP3::EYFP,attP} yak 1717	D. yakuba	SDSC# 14021-0261.05	X	1283042
2038	w[1] pBac{3XP3::EYFP-,attP}	D. yakuba	this study Stock#1738	X	71370		8/45,0/2,0/2,0/~50,0/~35,0/~50,0/~35,0/~27,0/~23,>1/~30	male lethal
2039	y[1] w[1]; pBac{3XP3::EYFP-,attP}	D. simulans	this study Stock#986	3L	15314349	intron gonadal	0/26,0/22,1/~30,>1/~100	possibly lethal
2044	y[1] w[1] p(nos-Cas9, w+) in pBac{3XP3::EYFP,attP} sim 1087	D. simulans	SDSC# 14021-0251.013	X	5513193
2082	w[50112]; pBac{3XP3::EYFP,attP}; pBac{3XP3::EYFP,attP}	D. virilis	SDSC# 15010-1051.53	C,D	2867388,81867		0/59
2084	w[50112] pBac{3XP3::EYFP,attP}; pBac{3XP3::EYFP,attP}	D. virilis	SDSC# 15010-1051.53	A,C	7522927,7664731		0/16
2085	w[50112] pBac{3XP3::EYFP,attP}	D. virilis	SDSC# 15010-1051.53	A	33920339		0/30
2086	w[50112] pBac{3XP3::EYFP,attP} pBac{3XP3::EYFP,attP}	D. virilis	SDSC# 15010-1051.53	A,A	13370932,13794008		0/47
2087	w[50112]; pBac{3XP3::EYFP,attP}	D. virilis	SDSC# 15010-1051.53	D	11612450		0/15
2089	w[3.2]; pBac{3XP3::EYFP,attP}	D. santomea	STO CAGO 1482 w[3.2]	2R	9429734	NO
2090	w[3.2] pBac{3XP3::EYFP,attP}	D. santomea	STO CAGO 1482 w[3.2]	X	6931728
2091	w[3.2]; pBac{3XP3::EYFP,attP}	D. santomea	STO CAGO 1482 w[3.2]	3R	12603261	intron of CG18549
2092	w[3.2]; pBac{3XP3::EYFP,attP}	D. santomea	STO CAGO 1482 w[3.2]	2R	5205720	No	1/35,0/~20,0/~10,3/20	HZ viable
2094	w[3.2] pBac{3XP3::EYFP,attP}; pBac{3XP3::EYFP,attP}	D. santomea	STO CAGO 1482 w[3.2]	3R,X	1465043,18074160	intron of Hph
2095	w[3.2] pBac{3XP3::EYFP,attP}	D. santomea	STO CAGO 1482 w[3.2]	X	16443422
2096	w[50112] pBac{3XP3::EYFP,attP}	D. virilis	SDSC# 15010-1051.53	A	11568199		0/87
2097	w[50112]; pBac{3XP3::EYFP,attP}; pBac{3XP3::EYFP,attP}	D. virilis	SDSC# 15010-1051.53	D,scaffold_12967	81867,490473		0/59
2098	w[50112]; pBac{3XP3::EYFP,attP}	D. virilis	SDSC# 15010-1051.53	E	2243421		0/50
2107	w[1] p(nos-Cas9, w+) in pBac{3XP3::EYFP,attP} mau 532	D. mauritiana	SDSC# 14021-0241.45	2R	20487749
2110	pBac{3XP3::dsRed}	D. yakuba	SDSC# 14021-0261.01	2L,2R	5069964,5059925	intron mts, intron Pde11
2111	pBac{3XP3::dsRed}; pBac{3XP3::dsRed}	D. yakuba	SDSC# 14021-0261.01	3L,chrX_random_041	1894378,21555	No
2112	pBac{3XP3::dsRed} pBac{3XP3::dsRed} pBac{3XP3::dsRed} pBac{3XP3::dsRed} pBac{3XP3::dsRed}	D. yakuba	SDSC# 14021-0261.01	2L,2R,2R,2R,chr2L_random_031.	1254451,5826946,10591005,928090,~45049	intron robo3, No, No, No
2113	pBac{3XP3::dsRed}	D. yakuba	SDSC# 14021-0261.01	2R	2487830	No
2114	pBac{3XP3::dsRed}	D. yakuba	SDSC# 14021-0261.01	2L	9419330	No
2115	pBac{3XP3::dsRed}	D. yakuba	SDSC# 14021-0261.01	3R	15361804	No
2116	pBac{3XP3::dsRed} pBac{3XP3::dsRed}	D. yakuba	SDSC# 14021-0261.01	2L,2R	19028131,19164521	No
2117	pBac{3XP3::dsRed} pBac{3XP3::dsRed}; pBac{3XP3::dsRed}	D. yakuba	SDSC# 14021-0261.01	2R,2R,3R	1395441,10297305,16099030	No, PRAS40
2118	pBac{3XP3::dsRed} pBac{3XP3::dsRed}	D. yakuba	SDSC# 14021-0261.01	3L,3L	72732,14087116	No
2119	pBac{3XP3::dsRed}	D. yakuba	SDSC# 14021-0261.01	2R	16957778	intron spin
2120	pBac{3XP3::dsRed}	D. yakuba	SDSC# 14021-0261.01	3L	20235072	intron of Spn77B
2121	pBac{3XP3::dsRed}	D. yakuba	SDSC# 14021-0261.01	3L	23300445	No
2122	pBac{3XP3::dsRed} pBac{3XP3::dsRed} pBac{3XP3::dsRed}	D. yakuba	SDSC# 14021-0261.01	3L,3L,Chr3L_random_028	16765886,19335642,2324	No,CG34261
2123	pBac{3XP3::dsRed}	D. yakuba	SDSC# 14021-0261.01	3R	5445988	intron of CG17272
2124	pBac{3XP3::dsRed} pBac{3XP3::dsRed} pBac{3XP3::dsRed}; pBac{3XP3::dsRed}	D. yakuba	SDSC# 14021-0261.01	2L,2R,3L,chr2h_random_004,chr2h_random_004	19047082,5525840,15051765,393892,499095	intron crp, No
2125	pBac{3XP3::dsRed} pBac{3XP3::dsRed} pBac{3XP3::dsRed}	D. yakuba	SDSC# 14021-0261.01	2R,chr2h_random_003,chr2h_random_004	5525840,393892,499092	No,
2126	pBac{3XP3::dsRed} pBac{3XP3::dsRed} pBac{3XP3::dsRed} pBac{3XP3::dsRed} pBac{3XP3::dsRed} pBac{3XP3::dsRed}	D. yakuba	SDSC# 14021-0261.01	3L,3L,3L,3L,3R,3R	15051765,18181097,19518407,19526477,8937667,14016998	No,No, intron of skd, intron of skd,No,No
2127	pBac{3XP3::dsRed}; pBac{3XP3::dsRed}	D. yakuba	SDSC# 14021-0261.01	3R,chrUn_3616	14102902,3051	No
2128	pBac{3XP3::dsRed} pBac{3XP3::dsRed}; pBac{3XP3::dsRed}	D. yakuba	SDSC# 14021-0261.01	3L,chr3L_random_050,chrUn_3616,3051,chrUn_4201,chrUn_7002	21305369,21449,3051,1000,9396	BNo
2129	pBac{3XP3::dsRed}	D. yakuba	SDSC# 14021-0261.01	2R	1165271	No
2130	pBac{3XP3::dsRed}	D. santomea	STO CAGO 1482	3L	7843246	Cdc27
2131	pBac{3XP3::dsRed} pBac{3XP3::dsRed}	D. simulans	sim5 (see Ding et al.2017.Nature)	2L,2R	16821174,22795982
2132	pBac{3XP3::dsRed}	D. simulans	sim5 (see Ding et al.2017.Nature)	3R	12792086	No
2133	pBac{3XP3::dsRed} pBac{3XP3::dsRed} pBac{3XP3::dsRed}	D. simulans	sim5 (see Ding et al.2017.Nature)	3L,3L,3R	4851662,9316250,23810018	No
2134	pBac{3XP3::dsRed}	D. simulans	sim5 (see Ding et al.2017.Nature)	X	8818237	No
2137	pBac{3XP3::dsRed}	D. simulans	sim5 (see Ding et al.2017.Nature)	3R	28200851	No
2138	pBac{3XP3::dsRed}	D. simulans	sim5 (see Ding et al.2017.Nature)	3L	1723697	No
2139	pBac{3XP3::dsRed}	D. simulans	sim5 (see Ding et al.2017.Nature)	X	13184811	No
2144	w[501]; sim 930 p{CFD4-EYFP,3xP3::dsRed}	D. simulans	SDSC# 14021-0251.011	2R; 2R	8614356; 12791484
2146	w[3.2]; pBac{3XP3::EYFP,attP}	D. santomea	STO CAGO 1482 w[3.2] and 1575	2L	6787860	No
2147	w[3.2]; pBac{3XP3::EYFP,attP}	D. santomea	STO CAGO 1482 w[3.2] and 1610	3L	3791591	No
2149	w[3.2]; pBac{3XP3::EYFP,attP}	D. santomea	STO CAGO 1482 w[3.2] and 1568	2R	18150287	intron EDTP
2151	w[3.2]; pBac{3XP3::EYFP,attP}	D. santomea	STO CAGO 1482 w[3.2] and 1605	3R	24772553	No	1/47
2152	w[3.2]; pBac{3XP3::EYFP,attP}	D. santomea	STO CAGO 1482 w[3.2] and 1528	3R	25252261	No
2153	w[3.2]; pBac{3XP3::EYFP,attP}	D. santomea	STO CAGO 1482 w[3.2] and 1645	2R	19095898	No	0/6
2154	w[3.2]; pBac{3XP3::EYFP,attP}	D. santomea	STO CAGO 1482 w[3.2] and 1504	3R	19880902	intron irk1	0/34,3/27,0/12,2/24	HZ viable
2155	w[3.2]; pBac{3XP3::EYFP,attP}	D. santomea	STO CAGO 1482 w[3.2] and 1540	3L	23320943	No
2156	w[3.2]; pBac{3XP3::EYFP,attP}	D. santomea	STO CAGO 1482 w[3.2] and 1624	2R	3772516	No
2157	w[3.2]; pBac{3XP3::EYFP,attP}	D. santomea	STO CAGO 1482 w[3.2] and 1574	2L	4210566	No	4/10
2159	w[3.2] pBac{3XP3::EYFP,attP}; pBac{3XP3::EYFP,attP}	D. santomea	STO CAGO 1482 w[3.2] and 1598	3R,X	1465043,18074160	Hph
2162	w[3.2] pBac{3XP3::EYFP,attP}	D. santomea	STO CAGO 1482 w[3.2] and 1549	X	21612520
2165	w[3.2] pBac{3XP3::EYFP,attP}	D. santomea	STO CAGO 1482 w[3.2] and 1551	X	20453382
2167	w[3.2]; pBac{3XP3::EYFP,attP}; pBac{3XP3::EYFP,attP}	D. santomea	STO CAGO 1482 w[3.2] and 1497	2L,2R	16880468,1456209	No,No
2173	w[3.2]; pBac{3XP3::EYFP-,attP}	D. santomea	this study Stock# 2092	2R	5205720	No	3/20,1/35,0/~20,0/~10	Viable
2174	w[3.2]; pBac{3XP3::EYFP-,attP}	D. santomea	this study Stock# 2154	3R	19880902	intron irk1	0/34,3/27,0/12,2/24	HZ viable
2175	w[1] pBac{3XP3::EYFP-,attP}	D. mauritiana	this study Stock# 598	X	2138181	No	1/59,0/21,0/23	lethal?
2176	y[1] w[1]; pBac{3XP3::EYFP-,attP}	D. simulans	this study Stock# 1048	2L	6392951	No	1/21	Viable
2177	w[1]; pBac{3XP3::EYFP-,attP} pBac{3XP3::EYFP-,attP}	D. yakuba	this study Stock# 1694	2L,2R	16875931,145599	2L no, 2R no	1/11,2/~20,0/~20,1/~10	HZ viable
2178	y[1] w[1]; pBac{3XP3::EYFP-,attP}	D. simulans	this study Stock# 1029	3R	17,461,328	No	>1/~80,0/~50,>1/~70,0/~80,>1/~70	Viable
2179	w[1]; pBac{3XP3::EYFP-,attP}	D. mauritiana	this study Stock# 581	2L	18719273	No
2180	w[1]; pBac{3XP3::EYFP-,attP}	D. yakuba	this study Stock# 1664	2L	10528563	intron Rtn12	0/~17,0/~13,0/~24,1/35	HZ viable
2197	w[3.2]; pBac{3XP3::EYFP,attP}	D. santomea	STO CAGO 1482 w[3.2] and 373	2R	5566110
2198	w[3.2]; pBac{3XP3::EYFP,attP}, pBac{3XP3::EYFP,attP}	D. santomea	STO CAGO 1482 w-[3.2] and 375	3L,3R	14865514,8172961	intron of bmm,no
2199	w[3.2]; pBac{3XP3::EYFP,attP}	D. santomea	STO CAGO 1482 w-[3.2] and 379	2L	12657917			HZ viable
2200	w[3.2] pBac{3XP3::EYFP,attP}	D. santomea	STO CAGO 1482 w-[3.2] and 398	X	20170371	No
2203	w[3.2]; pBac{3XP3::EYFP,attP}	D. santomea	STO CAGO 1482 w-[3.2] and 1495	3L	23320943
2212	w[3.2]; pBac{3XP3::EYFP,attP}	D. santomea	STO CAGO 1482 w-[3.2] and 1583	2L	5679179
2216	w[3.2]; pBac{3XP3::EYFP,attP}	D. santomea	STO CAGO 1482 w-[3.2] and 1640	2R	4651981
2220	pBac{3XP3::dsRed}	D. santomea	STO CAGO 1482	3L	813003	No
2221	pBac{3XP3::dsRed}; pBac{3XP3::dsRed}	D. santomea	STO CAGO 1482	chrUn_4775,chrUn_119	2168,unclear
2223	pBac{3XP3::dsRed}	D. santomea	STO CAGO 1482	2L	1164299	promoter CG5126
2224	pBac{3XP3::dsRed}	D. yakuba	SDSC# 14021-0261.00	3L	7659944	No
2225	pBac{3XP3::dsRed}; pBac{3XP3::dsRed}	D. yakuba	SDSC# 14021-0261.00	2L,3R	14374607,17389984	intron wb, No
2226	pBac{3XP3::dsRed}; pBac{3XP3::dsRed}	D. yakuba	SDSC# 14021-0261.00	2R,3R	6068778,20781272	No, No
2227	pBac{3XP3::dsRed}; pBac{3XP3::dsRed}; pBac{3XP3::dsRed}	D. yakuba	SDSC# 14021-0261.00	3L,3L,3R	18090893,18143069,13672863	No,No,No
2228	pBac{3XP3::dsRed}	D. yakuba	SDSC# 14021-0261.00	X	5079817
2229	pBac{3XP3::dsRed}	D. yakuba	SDSC# 14021-0261.00	2L	5699213	No
2230	w[1]; pBac{3XP3::dsRed}	D. mauritiana	SDSC# 14021-0241.45	X	10500016	No
2231	w[1]; pBac{3XP3::dsRed}	D. mauritiana	SDSC# 14021-0241.45	2L	60939	intron of galectin
2232	w[1]; pBac{3XP3::dsRed}	D. mauritiana	SDSC# 14021-0241.45	3R	7421679	No
2233	w[1]; pBac{3XP3::dsRed}	D. mauritiana	SDSC# 14021-0241.45	2L	13533778	intron of Ance-3
2234	w[1]; pBac{3XP3::dsRed}	D. mauritiana	SDSC# 14021-0241.45	2L	11077309	No
2235	w[1]; pBac{3XP3::dsRed}; pBac{3XP3::dsRed}, pBac{3XP3::dsRed}	D. mauritiana	SDSC# 14021-0241.45	3L,3L,2L	7729283,7852149,18147083	No
2236	w[1]; pBac{3XP3::dsRed}	D. mauritiana	SDSC# 14021-0241.45	3L	168140	Mkp
2237	w[1]; pBac{3XP3::dsRed}	D. mauritiana	SDSC# 14021-0241.45	3R	510227	No
2238	w[1]; pBac{3XP3::dsRed}	D. mauritiana	SDSC# 14021-0241.45	2R	17985124	intron of GR59a
2241	w[1]; pBac{3XP3::dsRed}	D. mauritiana	SDSC# 14021-0241.45	2L	21087391	No
2242	w[1]; pBac{3XP3::dsRed}	D. mauritiana	SDSC# 14021-0241.45	2R	22331199	CG43273
2243	w[1] pBac{3XP3::dsRed}; pBac{3XP3::dsRed}	D. mauritiana	SDSC# 14021-0241.45	X,2R	6499517,90890	No
2244	w[1]; pBac{3XP3::dsRed}	D. mauritiana	SDSC# 14021-0241.45	3R	16845468	No
2245	w[1]; pBac{3XP3::dsRed}	D. mauritiana	SDSC# 14021-0241.45	2R	17915166	No
2246	w[1]; pBac{3XP3::dsRed}	D. mauritiana	SDSC# 14021-0241.45	3R	16001466	intron of jumu
2247	w[1]; pBac{3XP3::dsRed}	D. mauritiana	SDSC# 14021-0241.45	3L	11053699	intron of CG32082
2249	w[1]; pBac{3XP3::dsRed}	D. mauritiana	SDSC# 14021-0241.45	2L	16119672	No
2253	w[3.2]; pBac{3XP3::EYFP-,attP}	D. santomea	this study Stock# 2151	3R	24772553	No	1/47
2269	w[3.2]; pBac{3XP3::EYFP,attP}	D. santomea	STO CAGO 1482 w[3.2]	4	129209
2280	pBac{3XP3::EYFP-,attP}	D. simulans	this study Stock# 910	3L	10765265	No	1/26	viable
2281	w[1] pBac{3XP3::EYFP-,attP}	D. yakuba	this study Stock# 1670	X	13291215	intron GE17480-RA	0/~60,1/10,>1/~60	HZ viable
2282	w[1]; pBac{3XP3::EYFP-,attP} pBac{3XP3::EYFP-,attP}	D. yakuba	this study Stock# 1697 (Discarded)	2L,2R	16875931,1455991		4/39, 1/4	HZ viable
2283	w[1]; pBac{3XP3::EYFP-,attP}	D. yakuba	this study Stock# 1730	3R	16833367	intron of Lk6	12/33,0/~20,0/~16,0/~7	HZ viable
2285	w[1]; pBac{3XP3::EYFP-,attP}	D. yakuba	this study Stock# 1753	3R	27346769	intron of CG2246	0/4,7/33,0/~25	HZ viable
